# Supplementary material for: Alkalinity responses to climate warming destabilise the Earth’s thermostat
Source: Nat Commun. 2023 Mar 24;14:1648. doi: 10.1038/s41467-023-37165-w (PMC10039064; doi:10.1038/s41467-023-37165-w)
Supplement: Supplementary file 4 — Supplementary Dataset 1 [file 41467_2023_37165_MOESM4_ESM.xlsx]

## Sheet: Data
BID	Area [km2]	Carbonate [%]	Depth2Bedrock [cm]	T_Hist [C]	T_SSP126 [C]	T_SSP585 [C]	Q_Hist [m3 s-1]	Q_SSP126 [m3 s-1]	Q_SSP585 [m3 s-1]	R_Hist [kg m-2 a-1]	R_SSP126 [kg m-2 a-1]	R_SSP585 [kg m-2 a-1]
1	5.93374e+06	18.3551	2129.75	24.7833	26.1272	29.502	196550	163614	101283	1038.43	868.429	536.135
2	3.53048e+06	0.0871097	1157.35	23.9526	25.2419	27.7313	41428.4	33164.9	25454.8	356.529	285.715	218.679
3	3.51045e+06	11.4596	1936.24	21.2967	22.2381	25.2756	35133.3	35309.1	20427.4	288.138	291.558	166.196
4	3.05626e+06	23.1746	3144.45	10.7866	12.4638	14.8918	24557.8	26480.9	27396.2	253.336	272.407	282.636
5	2.98752e+06	41.4565	3375.71	0.271994	2.28089	5.23684	14807.7	17434.8	19778.3	123.643	146.859	170.996
6	2.98041e+06	5.58233	4551.02	25.9539	27.2949	29.4851	8014.54	6919.07	8829.03	72.3458	62.1161	82.0225
7	2.36397e+06	40.9645	1673.99	-9.07151	-7.05825	-3.95348	9972.16	11709.3	14775.6	130.854	153.862	194.169
8	1.9909e+06	29.2343	2427.16	-5.37713	-3.4037	-0.378133	11306	13681.9	16022.6	164.9	200.157	236.397
9	1.83592e+06	7.97381	2331.53	-0.828154	1.16984	3.68335	8076.32	9811.22	9376.04	130.212	158.615	151.425
10	1.8095e+06	0	4179.01	28.0032	29.2636	31.9266	8162.8	7142.48	4700.79	134.696	116.424	75.3697
11	1.8031e+06	17.2724	1056.35	16.9464	18.1397	20.5795	34005.5	33398.7	35008.8	470.551	466.541	481.221
12	1.72542e+06	53.2497	2537.02	-3.36903	-1.23027	1.72972	6452.22	7688	8024.29	111.147	132.849	137.809
13	1.6982e+06	40.9332	1359.41	12.5779	14.0703	16.2798	23932.9	30158.1	24184.3	427.648	540.093	431.902
14	1.6021e+06	19.9834	4955.22	3.44264	4.64896	7.44136	207.146	345.858	386.975	4.13027	6.792	7.57262
16	1.41062e+06	0.421276	1254.91	22.3072	23.5613	26.4258	4902.22	3167	2448.44	90.6316	54.9441	40.7796
18	1.36184e+06	63.0151	2534.29	4.4323	6.71153	9.41276	9344.41	10240.7	11482.8	214.88	231.351	263.467
19	1.34662e+06	19.8243	13313.5	25.8327	27.1282	30.3692	34.223	82.6681	55.7019	0.800383	1.9148	1.30028
20	1.30952e+06	26.9851	1790.25	5.20128	7.19878	10.1324	16757.3	17713.3	19281.5	349.356	372.424	403.128
21	1.2184e+06	18.7109	3604.85	2.36305	4.61433	7.50306	3774.12	3587.98	3980.56	85.4457	81.1822	90.4622
22	1.14139e+06	19.4857	2743.97	8.03268	9.47472	12.1076	2570.19	3444.47	2763.92	70.307	94.4389	75.5958
23	1.10613e+06	10.2264	11709.7	27.0065	28.2496	31.0314	324.693	384.071	797.272	4.53237	6.61117	17.3833
24	1.0527e+06	13.4512	4406.32	17.9737	19.1255	21.4487	1337.09	1150.6	1112.73	39.83	34.604	33.6221
26	1.01057e+06	34.4513	1506	14.4366	15.6531	18.6664	4173.38	4433.5	4337.92	137.425	145.618	142.579
27	961832	6.73814	1185.17	25.8036	26.7862	29.987	34092.2	34848	24226.5	1074.05	1106.04	762.746
28	934060	9.49928	1628.84	18.953	20.3323	23.4922	328.451	300.107	168.347	11.0907	10.1796	5.6892
29	924525	45.2194	12422.8	21.5324	22.7673	25.8839	131.887	83.7129	92.8276	4.53083	2.88936	3.23381
30	904454	8.07165	2716.66	26.3962	27.6701	30.3202	17332.7	15656.2	10172.2	614.677	561.023	363.365
31	861039	33.3666	1674.79	-5.54393	-3.41226	-0.245184	4110.88	4918.79	5610.19	150.538	180.918	206.687
32	858884	61.4575	6920.49	18.9913	20.6039	23.6655	1737.27	1788.15	1453.68	63.7783	65.6532	52.7637
33	814132	44.219	878.511	20.6174	21.9204	23.8517	14672.7	15574.5	14326.2	537.554	572.569	526.404
34	793582	26.8014	4685.27	18.1646	19.6667	22.6829	305.268	259.736	391.28	12.1154	10.4972	15.855
35	784593	32.9302	2217.72	9.23159	10.6175	13.2038	7934.28	7849.43	6694.95	318.567	315.202	269.898
36	774577	18.7244	13229.6	22.5652	23.5614	26.4406	42.1094	42.2755	53.6189	1.75459	1.75967	2.24843
37	770838	5.67071	3727.7	21.4343	22.687	25.1266	270.589	220.509	303.422	11.0957	9.00829	12.3558
38	676750	6.2153	2237.6	6.73955	8.40999	10.7513	5613.42	6192.72	6131.33	264.636	289.663	289.187
39	673188	37.5163	1823.45	-12.6447	-10.455	-6.8585	2387.6	3304.23	4449.32	83.6115	118.067	160.646
40	674209	12.6387	5165.69	23.5426	25.0469	27.4739	217.507	187.045	382.992	10.3055	8.77863	17.8635
41	638933	16.6837	14168.4	25.4696	26.8671	29.7788	44.3597	92.8421	289.121	2.24649	4.69536	14.3678
42	631168	27.3305	2904.18	-12.6236	-10.036	-6.2915	4884.93	5887.04	7573.56	240.329	287.575	367.346
43	627590	21.5548	1386.75	24.6127	25.6195	28.1843	2995.86	2915.98	1335.01	149.472	147.051	67.6419
44	617051	22.7088	2134.67	16.9244	18.2005	20.6624	565.953	551.149	468.362	28.9724	28.1402	23.8868
45	595313	3.90611	1032.07	21.9416	23.3233	26.5364	346.762	264.492	187.335	16.25	12.3777	8.42262
46	588362	0	747.148	26.8052	28.1941	30.4537	2859.87	2100.53	1987.95	101.571	68.4274	54.6194
48	573614	4.5259	3547.04	24.8171	26.2491	28.5749	488.869	433.496	571.811	28.5807	24.9773	32.5971
49	563686	14.5431	11910.5	24.7321	26.0553	29.0332	69.2607	119.893	83.8494	3.99984	6.66676	4.52669
50	546641	11.6473	3907.06	10.1673	11.7032	14.0554	681.464	661.266	809.605	39.1521	38.1765	46.8825
51	539229	42.3575	4251.41	17.691	19.2293	22.4989	434.718	433.93	310.005	25.561	25.5832	18.4869
52	528408	76.5535	2483.98	7.86933	9.60199	12.0981	2897.66	3070.3	3053.76	163.059	172.095	172.642
53	515301	17.7135	12169.9	27.4721	28.7073	31.7019	52.0019	70.6353	204.044	2.99917	4.13556	12.1988
54	510577	7.52277	3658.08	12.6154	13.2238	15.4057	1178.25	1213.09	939.666	70.4806	72.4589	55.3657
55	509078	58.0279	4391.91	10.2035	11.6664	14.5476	1033.55	1039.31	992.19	68.5705	69.0452	66.1263
56	492289	51.982	4484.25	9.79282	11.3477	14.0666	743.892	674.423	731.305	47.4192	43.1026	46.3246
57	490331	0.604054	2926.12	28.5843	29.8217	32.6973	660.406	561.521	194.087	41.8484	35.5482	11.8514
58	470764	22.0113	1624.08	-2.3306	-0.636021	2.06405	696.366	788.289	833.767	44.6854	50.9057	54.11
59	444696	28.5395	12416.6	25.6408	27.1043	30.2784	33.7822	102.053	111.48	2.45132	7.2645	8.03943
60	435225	86.0486	3237.99	7.96937	10.0126	12.5835	1760.2	1741.09	1788.26	128.143	126.273	131.178
61	422683	4.00575	1003.27	21.316	22.6826	25.7386	561.564	438.755	278.391	37.8371	29.206	17.2932
62	419431	41.5857	588.424	21.7101	22.9336	25.1991	11873.7	11195.9	11815.7	881.57	832.974	876.793
63	399430	13.9966	2850.9	-9.84796	-7.53409	-3.70528	1734.66	2181.14	2597.42	115.686	146.184	174.074
64	374124	0.820492	810.924	22.7056	23.7508	26.3259	1507.09	1059.5	810.358	105.538	70.94	51.3885
65	372039	60.4586	1363.9	24.7134	25.6168	27.5264	1001.1	1169.65	1824.3	85.2237	99.2534	154.436
66	367423	34.3094	13735.3	22.631	23.6776	26.7387	6.40507	8.17696	6.59935	0.589883	0.715955	0.606067
67	362868	21.7943	2958.22	5.91949	7.50992	10.4052	566.506	601.072	654.084	47.2955	50.3999	54.808
68	359666	65.9265	959.131	18.5681	20.2286	22.0653	7263.11	8467.95	6994.32	641.27	746.817	618.181
69	354255	54.5227	3701.97	1.61914	3.75984	6.81618	3228.08	3639.57	4208.43	284.733	317.101	366.782
70	346718	23.9244	2726.25	4.66503	6.11126	9.04739	44.1584	61.641	56.2123	3.98177	5.55902	5.08947
71	343420	4.15271	3481.07	24.8998	26.2036	28.7647	277.861	210.191	238.528	26.3096	19.511	22.0347
72	340436	35.1121	1350.82	27.1192	28.2266	30.3796	2060.89	1947.55	2097.22	191.63	181.123	195.398
73	334822	0	424.898	27.9086	29.0995	31.5461	629.888	530.961	357.75	53.4088	43.4988	28.6514
74	333766	14.9219	2170.04	3.7569	5.65153	7.91009	3924.07	4551.64	4607.06	380.692	441.245	447.671
75	319728	51.1877	6371.16	-5.54318	-3.42559	0.0528151	3372.3	3594.24	4064.69	237.85	256.035	293.404
76	315155	36.1354	5998.79	-2.62082	-0.595893	2.9117	3761.32	4158.36	4813.67	364.499	403.526	467.717
77	312025	39.4848	1907.34	3.87814	5.81243	8.70459	3183.26	3294.66	3571.8	273.016	279.713	305.848
78	311823	7.56939	147.85	27.166	28.02	30.4211	2647.63	3970.69	4070.37	259.735	391.629	405.586
79	311778	13.1419	2538.98	-1.9159	0.367084	3.57346	1438.93	1468.56	1516.88	115.633	117.86	121.342
80	308423	14.0737	14207.3	25.4532	26.6155	29.7744	0.795011	18.3126	14.2659	0.0763104	1.77348	1.44581
81	307223	5.83438	3363.41	25.7898	27.406	29.5091	323.951	264.376	535.455	38.9894	34.1814	62.1649
82	303025	23.0347	564.744	20.0527	21.2665	23.6727	343.917	265.325	222.342	36.6511	28.3962	23.8926
83	296457	14.7005	2898.67	5.70957	7.69588	10.1798	826.061	1219	946.987	88.2443	130.104	100.869
84	12317.3	39.278	3312.12	-19.8133	-17.6959	-13.7234	1.52134	2.06244	2.74404	113.627	143.149	191.022
85	284524	44.8958	3803.16	5.23383	7.39857	10.214	309.358	314.037	413.146	34.2627	34.273	45.3555
86	279991	29.0399	2160.75	-16.5662	-14.3216	-10.8036	643.793	920.012	1476.4	67.0188	95.8853	153.697
87	279073	4.87543	2450.04	15.6892	16.4374	18.7484	609.296	666.569	602.683	66.7274	72.6192	65.7931
88	276635	24.4389	3543.88	6.61508	8.14185	11.0613	4.32939	9.97344	7.06477	0.473504	1.12149	0.785982
89	270847	5.39755	3805.09	25.5616	27.2584	29.4217	220.81	132.875	315.57	27.3951	16.6252	37.5736
90	269935	20.9799	1052.61	22.2085	23.1676	25.9191	7734.34	7439.74	5033.66	899.523	870.143	588.299
91	269057	57.6082	7789.05	15.1732	16.701	19.4607	111.36	99.9316	93.1219	13.1434	11.7936	11.0141
92	11742.6	0	2768.11	-7.65344	-6.70335	-4.72193	24.7302	28.0883	25.1812	219.729	245.414	227.939
93	262480	5.88279	3275.37	-9.60767	-7.13665	-3.62988	2112.29	2767.13	2983.48	243.503	316.631	341.048
94	252457	0	1680.01	22.0201	23.6261	26.8914	102.288	67.8612	60.5392	11.8487	7.88509	7.00593
95	243728	3.60589	269.711	26.5434	27.3118	29.6	2242.5	2821.74	3197.61	298.146	373.629	426.862
96	244604	45.7863	13758	21.4714	22.5874	25.2962	13.1963	10.7433	11.275	1.65672	1.26462	1.42157
97	242517	4.78023	2251.11	-2.25645	-0.291375	3.22261	3905.94	4286.32	4625.4	434.611	477.937	519.49
98	236008	70.828	4666.17	6.59212	8.85454	11.4551	366.686	323.578	432.795	49.2541	42.6024	57.3987
99	235765	72.8061	1385.54	-17.1259	-14.9384	-11.5048	443.817	640.725	1012.02	58.3689	84.3127	133.068
100	231691	3.99792	1747.16	26.5425	27.5211	29.5565	229.882	281.295	403.231	27.4986	33.8978	50.0967
101	228571	54.2495	2092.81	3.97033	5.68148	8.61303	10.6838	22.69	23.4834	1.4274	3.09038	3.25449
102	224637	3.94077	14161.1	29.0006	30.2626	33.2443	13.172	37.7131	31.0311	1.90511	5.39867	4.38243
103	222639	9.48007	237.598	27.165	27.9806	29.8147	899.531	1242.62	2127.96	127.689	176.569	302.901
105	219968	1.362	6144.2	27.614	28.878	31.3011	315.613	271.511	464.751	33.5043	27.7498	48.9754
106	216304	4.34881	953.328	24.8487	25.9549	28.2195	14394.1	14636	12960.4	2044.52	2079.66	1841.49
107	218055	2.68799	14845.7	26.4228	27.6311	30.4788	54.7986	75.924	115.078	7.77946	10.8745	16.646
108	218019	22.9622	10895.8	25.1768	26.6847	29.9476	22.8495	35.4303	74.2919	3.38531	5.37136	11.0014
109	217284	26.264	3286.7	5.48676	7.09175	10.035	27.0936	38.8901	47.4936	3.87385	5.57857	6.82757
110	214084	0	303.201	26.8545	28.0418	30.5194	1204.54	835.097	484.049	180.884	125.169	72.805
111	216722	10.9435	13989.5	27.7943	29.057	31.8383	46.6867	66.1475	369.687	6.27362	9.06774	52.8155
112	215945	34.6923	860.37	26.0585	27.2997	29.2889	1965.67	2306.31	1949.27	258.084	305.494	258.978
113	215656	38.4692	3098.62	8.33016	9.90293	12.7307	220.153	205.588	250.794	32.2276	30.0777	36.5934
114	212260	15.861	2879.11	9.12023	10.7989	13.4789	387.789	538.952	407.614	57.5744	79.9658	60.7764
115	209246	10.1226	2919.59	20.3434	21.3689	23.6114	137.867	155.921	197.991	21.1716	23.8456	30.3359
116	207062	16.6621	175.354	25.9077	26.9588	29.6073	3410.59	3761.02	2863.13	510.7	565.572	429.395
117	205241	32.7417	2046.96	1.01015	2.65152	5.6336	10.2838	14.7347	10.2451	1.48314	2.19369	1.49388
118	197629	33.581	2253.75	0.822775	2.61008	5.34	93.1524	142.097	91.7769	12.7549	20.311	12.5658
119	197383	13.9206	2410.67	8.04545	9.4221	11.8074	1651.9	1785.29	1574.46	263.732	286.378	253.138
122	187853	70.8263	598.081	20.2541	21.7895	23.618	3740	4022.47	3371.57	605.779	652.429	547.391
123	186974	40.3706	1772.72	9.05859	10.1961	12.586	3226.38	3520.01	3083.23	546.211	595.998	523.197
124	185705	15.635	3299.01	25.5647	27.398	29.756	106.419	52.0127	65.0308	18.2437	8.60538	10.7584
125	181283	1.29172	1635.37	12.7362	14.2019	16.3192	1846.45	1767.71	2206.76	317.725	301.727	379.583
126	182881	7.81531	14641	24.1538	25.2878	28.2696	0.0490999	0.0226039	0.283597	0.00873916	0.00416857	0.058213
129	179385	0	13132.8	29.4662	30.7757	33.9535	31.6041	51.6466	86.3844	5.38947	8.84867	14.9101
130	176574	8.79435	547.469	22.8253	23.933	25.8344	597.403	793.021	1325.18	105.565	139.465	234.619
131	176481	84.2445	1978.48	-12.6791	-10.2279	-6.62659	674.724	808.572	1171.72	119.149	142.264	205.377
132	175964	0	5290.98	17.3542	18.7783	21.0916	194.87	153.446	198.337	34.4518	27.4297	35.7
133	172419	58.9802	2284.86	-3.297	-1.78247	0.830885	223.281	454.171	621.747	37.2372	76.9026	106.083
134	167418	49.216	1792.65	9.13587	10.7063	13.363	612.36	573.117	451.642	109.128	102.379	80.0711
136	162824	14.1973	949.571	26.5877	27.5541	30.006	568.889	549.669	846.475	114.538	111.632	173.178
137	160236	5.3625	14309.2	24.0009	24.9992	28.0109	0.566061	0.032792	0.0330053	0.110935	0.00632071	0.00609942
138	160220	0	867.194	22.0728	23.3126	25.7418	694.323	488.825	544.912	88.517	57.2103	68.0279
139	159717	93.5449	4685.08	9.17161	11.0962	13.6611	45.4816	43.7032	52.3652	8.87124	8.36638	10.1357
140	158208	25.1425	2428.34	-1.57533	0.0743863	2.87567	6.86343	9.4309	10.2186	0.895202	1.25817	1.19723
141	156936	0	349.556	23.9377	25.1987	27.7244	3180.68	2959.61	1549.91	649.47	604.196	317.865
143	151295	10.8682	5802.1	9.00056	10.4722	12.8459	292.695	350.725	460.581	60.4662	71.8805	94.5058
144	151009	4.15836	3096.12	27.061	28.2121	30.4554	2753.61	2787.88	2471.67	544.049	551	484.148
145	150555	2.0428	955.903	22.0461	23.4552	24.8946	1284.59	1231.91	1552.74	265.894	253.774	320.327
146	148540	19.1012	3611.24	8.07084	9.6675	12.0973	385.493	435.134	553.826	78.6118	88.7559	112.568
147	145221	0	1214.17	23.6037	24.5075	27.1852	1229.58	787.217	582.07	267.093	170.736	124.853
149	146812	26.4323	2216.06	8.87861	10.1398	12.4721	1260.88	1426.4	1094.77	270.538	306.64	235.099
150	145708	48.0751	3059.51	6.35396	8.02892	11.0554	3.25695	4.06216	5.29961	0.682552	0.861707	1.14022
151	145192	9.02667	1373.71	17.3839	18.6804	21.0108	2424.28	2771.61	2407.35	533.148	607.118	526.228
152	141131	14.9207	1809.17	-1.53303	0.643881	4.04328	751.366	787.007	845.794	147.03	155.639	166.294
153	138797	0	1340.58	26.1907	27.0544	29.4958	3614.22	4110.2	3595.23	783.804	895.223	779.656
154	138956	0	1668.05	-2.63989	-1.02619	2.00956	2459.28	2665.32	2645.05	472.876	509.69	508.291
155	138302	0	6922.87	26.6205	27.8896	30.4156	32.5517	32.6422	53.3455	7.30562	7.36643	12.0342
156	135463	46.915	10602.2	19.7797	21.233	24.0601	17.2345	21.7635	13.0676	4.78733	5.98271	3.37759
157	137884	15.427	2225.39	17.6534	18.986	21.3779	436.263	406.822	356.834	109.412	101.374	90.4945
158	135909	0	940.245	23.2447	24.204	26.1929	144.969	134.489	188.266	28.1575	25.2911	38.0456
159	133633	65.413	2006.28	-0.469222	1.65327	5.13309	1434.05	1558.95	1686.78	331.706	360.634	390.726
160	133304	17.2041	3924.93	10.0696	10.7032	12.6692	689.52	652.568	488.988	160.676	151.994	113.729
162	131183	16.6958	3495.82	8.2006	8.905	10.7654	917.143	888.775	703.147	213.666	207.098	163.217
163	130206	69.5835	3557.93	9.72341	11.5219	14.0513	343.533	302.076	230.291	81.6497	71.8202	54.5755
164	130055	3.82261	1371.26	10.9652	12.7989	15.2703	1895.7	2117.45	2249.64	473.103	526.513	561.565
165	127394	2.04069	3016.2	20.4854	21.5511	23.9459	65.7369	61.367	88.8607	16.5262	15.4063	22.2452
166	126697	12.1966	2511.18	26.1056	27.0395	28.9689	9008.86	9324.08	10007.4	2247.66	2329.37	2500.01
167	129409	0	2936.88	-7.17486	-5.05677	-1.39867	999.603	1191.32	1340.33	207.984	247.934	277.981
168	129201	51.5442	14283.2	22.1177	23.6515	26.7375	2.50638	4.20604	9.0451	0.608046	1.03262	2.14144
169	127567	25.6983	3024.25	9.3974	10.7238	13.8128	7.84148	7.92788	6.85238	1.43125	1.46668	1.25623
170	126021	18.6643	12870.8	26.7685	28.0472	30.8553	10.175	40.6592	62.0085	2.64011	10.4114	15.9774
171	125703	36.7647	2978.32	-2.20417	-0.140589	3.10923	1097.19	1200.11	1441.76	271.654	298.099	357.448
172	124602	0	874.441	21.8039	23.0585	25.8099	354.047	271.11	261.209	80.6072	60.0181	56.7856
173	122334	9.90071	5115.43	12.9459	13.4079	15.3503	53.4533	66.2583	67.2401	16.672	20.1888	20.9746
174	121617	17.9174	3224.17	19.2408	20.1896	22.2467	58.0311	88.7703	132.419	15.0792	23.1409	34.6731
175	120879	35.6251	1974.73	20.7369	22.0495	24.3521	91.4793	102.581	74.1864	24.378	27.4819	19.8865
176	120590	42.6695	1605.88	11.1316	12.1098	14.5212	1456.82	1448.55	1228.97	382.114	379.382	322.813
177	120348	1.56016	2462.88	8.7395	10.0995	12.4421	958.211	1018.07	846.656	252.039	269	223.407
178	120276	20.673	2963.52	20.2748	21.2685	23.4514	94.2651	150.471	176.621	24.8803	39.6755	46.5901
179	116757	2.68711	2496.31	-6.85421	-4.59034	-1.04344	1191.48	1327.18	1450.57	226.339	252.604	279.992
180	116462	58.6502	452.365	23.8228	25.0208	27.2607	2702.22	3169.46	2766.17	816.012	951.317	837.898
181	116338	0	934.746	22.0039	23.2158	25.76	536.387	387.783	350.743	94.3737	60.4167	52.5456
182	115544	9.16042	2279.82	-4.86644	-3.11256	0.267025	1918.34	2137.05	2327.76	399.887	444.454	490.04
183	115520	100	1561.83	6.10611	7.92862	10.4161	1055.33	1120.52	1197.35	285.492	303.278	325.561
184	115198	78.86	1691.63	7.15098	8.75493	11.1727	954.596	1097.25	1051.12	267.178	308.616	295.322
185	114554	30.7612	316.173	20.1566	21.1529	23.5207	438.227	420.626	283.798	120.255	115.508	77.9236
186	112958	9.95826	3127.08	-8.10979	-5.98547	-2.80843	812.326	1005.4	1078.11	190.506	234.714	252.777
187	112465	59.087	2996.55	6.21113	8.15439	11.0314	61.6742	63.2133	83.7582	17.3119	17.4396	23.3179
188	111516	78.4595	6139.79	17.0345	18.5248	21.3276	205.214	228.309	126.552	63.9192	71.2241	39.8468
189	108755	41.1057	1604.69	12.1247	13.2948	15.8763	636.634	526.304	427.275	191.491	155.156	128.999
190	110442	0	3235.75	17.6642	18.4398	20.7222	83.2802	94.5651	50.6456	27.2084	30.0636	15.8034
191	109893	52.6943	3622.65	2.85964	5.11958	8.07951	105.193	166.758	211.91	29.2362	45.9782	58.7172
192	108099	2.77428	1747.65	22.6178	23.5881	26.0829	1130.44	1217.16	598.059	326.184	358.878	174.965
193	108065	0	1375.78	23.5549	24.6818	26.2143	292.101	282.423	477.287	83.5103	80.1354	135.494
194	28149.6	0	2263.92	-10.1028	-9.1495	-6.52983	11.447	11.3699	17.4068	174.514	179.832	306.411
195	105981	52.3615	3763.54	16.065	17.5104	20.4169	31.0922	29.1475	31.723	9.17516	8.67042	9.48137
196	103121	23.7491	7518.58	21.309	22.6383	25.4382	26.9451	25.347	17.0846	8.75211	7.73351	5.08901
197	105683	22.5211	984.996	-6.34826	-4.57965	-1.9636	959.293	1103.05	1175.43	305.808	352.898	376.213
198	105419	10.5813	2144.75	0.661174	2.06947	5.23952	1012.31	950.178	1036.83	299.649	279.561	303.479
199	41036.2	0	2792.66	-6.83576	-5.96931	-4.03318	66.6027	81.2826	81.4374	104.979	125.744	131.504
200	104367	5.87632	3110.23	26.9627	28.4467	30.5102	159.758	86.579	183.965	49.5443	27.262	56.552
202	103567	56.0713	4876.69	-0.171657	1.86748	5.18326	912.264	934.39	1094.26	252.806	258.232	303.383
204	103550	97.7904	8253.85	13.2254	14.8481	17.489	6.42357	4.67231	4.90388	1.71665	1.19832	1.27267
205	102916	0	3051.44	20.2854	21.2887	23.7686	35.6294	36.8792	46.4993	11.0207	11.502	14.3289
206	101543	67.2855	1654.72	9.42279	10.633	13.2342	1923.15	1867.65	1728.64	598.634	580.309	537.614
207	101411	47.107	14328.3	24.4171	25.6111	28.5624	0.0289977	0.014078	0.016027	0.00924804	0.00506916	0.00595526
208	100616	34.0241	12365.6	25.72	27.2282	30.478	10.3659	17.4414	25.667	3.32156	5.66242	8.24422
209	99753.9	9.8657	9700.31	15.1736	16.6774	18.8933	69.5795	69.285	132.917	22.1688	21.8016	41.8498
210	98974	24.9069	2146.59	3.2618	4.97437	7.83683	33.6455	61.0497	47.7075	10.7322	19.4965	15.0968
211	97710.8	29.469	2284.86	4.94195	7.02815	10.0649	23.9404	34.7641	44.7655	6.42401	9.63523	12.5929
213	96566.7	18.8032	382.878	27.5122	28.5839	31.2804	747.221	706.188	284.963	237.83	226.256	89.1662
214	95839.2	0	1098.87	23.7914	24.668	27.2807	546.301	359.607	300.97	176.558	115.755	94.7476
215	94829.8	42.3799	1308.58	14.396	15.7367	18.4111	248.615	160.499	123.48	81.4638	51.5879	40.3598
216	94673.1	0	2401.4	-4.96297	-3.00487	0.592749	1272.53	1421.56	1560.48	313.088	350.176	387.613
217	93396.8	9.37279	14881.4	25.5283	26.6887	29.6937	1.20031	1.61171	1.30216	0.39747	0.538682	0.460161
218	8326.69	0	2458.97	-8.86306	-7.20679	-4.63667	19.1591	20.5933	21.7519	149.626	158.919	168.929
220	91953.9	3.23568	1313.45	23.1244	24.5785	26.9534	115.331	78.0926	87.4012	42.4201	29.3206	32.2391
221	91217	3.03924	3081.86	22.1202	23.1881	25.7117	12.9893	22.2154	43.9816	4.86465	8.45864	15.5986
222	90856.2	18.8956	2278.27	10.7898	12.3355	15.0131	173.902	178.214	117.395	66.798	69.4466	46.7886
223	90467.1	60.0924	1507.51	12.0468	13.117	15.6038	1160.43	1080.51	915.641	407.238	378.464	321.552
224	89555.7	43.9272	1898.37	-3.00031	-1.22492	1.62278	60.7497	124.693	192.823	20.0503	41.2882	64.1274
225	89474.5	3.32837	12733.9	27.3681	28.6207	31.4596	2.32223	12.7185	4.02744	0.950614	4.77213	1.59946
226	89198	17.6176	1801.52	9.76521	11.0532	13.6422	1433.01	1362.07	1344.04	512.176	486.088	478.711
227	85384.9	56.5529	951.483	21.3111	22.9433	24.7719	1535.11	1837.81	1462.44	576.81	690.451	551.266
228	87516.3	19.5301	3383.4	6.12268	6.70651	8.16462	485.045	480.484	469.578	222.661	219.37	215.643
231	85816.7	0	814.894	25.403	26.2478	28.6647	1337.6	1561.59	726.48	507.452	604.857	282.264
232	85456.2	29.1593	971.377	24.7633	25.7164	28.4688	1418.25	1555.01	1159.93	548.547	606.784	454.075
233	85420.1	3.70411	1296.42	22.0371	23.1319	25.5339	374.44	497.675	308.169	134.684	180.354	110.751
234	82942.1	72.2849	1570.44	12.4321	13.6984	16.2512	316.095	271.679	194.954	122.031	104.465	75.2024
235	85178.2	42.993	1447.35	9.70209	11.3219	14.2552	141.859	139.673	114.343	48.2665	47.5402	38.2168
237	81397	0	152.677	20.2314	21.1505	23.7444	429.167	370.108	213.417	161.903	139.682	79.9571
238	84081.1	0	1873.93	-4.50061	-2.88598	-0.164276	13.7837	22.9546	31.504	4.49821	7.76202	10.719
239	83214.7	0	153.988	19.6157	20.5588	23.0097	281.46	267.505	182.294	114.653	109.311	73.3651
240	83141.7	51.8197	2399.76	27.5017	28.4662	30.5257	106.484	116.481	119.033	40.4529	44.1332	45.1594
241	83034.1	17.1248	1799.64	1.17348	3.2576	6.65092	930.539	1005.9	1137.74	356.407	385.337	433.747
243	82913.7	55.5156	407.204	23.9071	24.9513	27.6624	3286.42	2966.92	1632.21	1250.3	1127.72	620.877
244	79314.6	3.67217	3133.96	7.12357	8.18852	11.2416	89.8703	75.6841	72.1749	35.3318	29.8754	28.5053
245	79600.8	76.364	1778.53	10.9896	11.9861	14.29	955.145	990.153	905.384	390.895	405.017	373.567
247	19803.9	0	2314.5	-11.1294	-9.91873	-7.06998	7.53762	7.9943	11.4437	316.449	340.669	499.495
249	79299.5	36.9882	2782.93	24.2616	25.5464	28.174	38.6153	35.6547	42.6476	15.7354	14.7552	17.3467
250	79008.3	3.47814	1738.28	26.0015	27.0308	29.8875	39.3974	48.4214	71.612	15.6637	18.893	28.0906
251	76116.4	0	3526.51	17.5135	18.2988	20.4314	37.284	49.2373	42.3422	15.5154	20.6501	17.7072
252	78529.2	41.0246	13853.6	23.465	25.0148	28.2483	4.30724	10.6129	18.7102	1.62433	3.84742	6.9096
253	78289.1	3.71782	3652.94	23.1206	24.2645	26.8092	8.21006	14.8516	26.4988	3.5135	6.54245	11.0239
254	23951.5	0	2307.92	-5.12814	-4.53506	-2.82118	202.019	248.775	245.57	649.741	787.899	787.52
255	75874.8	64.2194	11325.1	21.3193	22.253	24.9988	5.57847	8.20242	11.7662	2.18797	3.31584	4.8493
256	75712.5	53.708	3527.48	4.04402	6.19039	8.99609	85.944	81.2343	119.808	34.8771	32.2653	47.8936
257	72192.8	0	6538.62	24.7342	26.173	29.2805	1.35577	1.69197	4.3838	0.604572	0.757129	2.00311
258	74628.6	50.0074	9861.85	14.0883	15.5513	18.4748	59.2678	55.213	49.3118	25.055	23.3895	20.8208
259	70936.5	0	1672.91	25.6135	26.5583	28.8476	2356.4	2451.27	1731.69	1070.13	1114.14	789.434
260	70349.4	41.6674	161.162	21.4109	22.3402	24.8546	416.323	340.676	197.484	185.557	152.863	88.7027
261	72657.1	0	1148.8	27.9972	29.3795	31.5313	86.8462	60.647	110.638	12.333	5.66794	16.4108
262	71418.7	97.0071	4905.67	8.91978	11.026	13.5222	45.6671	33.3259	48.7481	18.501	12.8843	19.8626
264	71255.2	4.07277	1657.9	-1.60424	0.298711	3.2359	921.322	1091.15	1353.62	489.853	576.313	711.279
265	67979.5	18.1868	2467.94	25.9192	26.8585	28.7793	4236.53	4226.31	4582.27	1941.77	1936.79	2102.98
266	68145	11.4018	1223.01	18.8381	20.1469	22.5069	647.777	663.743	554.838	304.321	309.789	260.94
267	70307.2	0	432.934	27.2602	28.467	30.8683	301.96	205.216	83.2824	130.622	86.4683	31.774
268	67158.5	40.9095	9366.99	25.3682	26.4041	28.4252	24.0467	57.3237	55.7269	11.3651	26.9706	26.243
269	69333.6	20.5832	1848.44	-1.33398	0.817283	4.29506	600.703	621.564	668.13	228.965	237.587	256.586
270	65068.3	0	1298.94	23.4239	24.3853	26.9537	314.822	270.15	110.483	157.234	137.245	57.0299
271	67928.9	57.1393	2806.72	27.1446	28.1446	30.0469	3224.42	3658.08	3507.37	1536.18	1750.29	1670.42
272	67883.7	0	1349.21	24.336	25.4941	27.7286	1116.57	1303.17	976.618	528.442	619.189	461.243
273	65674.6	78.4014	3044.43	9.10981	10.6253	13.1125	402.779	419.087	358.58	193.361	201.587	173.432
274	67514	14.3104	2457.01	25.9749	26.8245	28.6847	4362.06	5284.63	5479.79	1107.27	1343.81	1387.84
275	67493.2	26.02	2048.37	-10.79	-8.44353	-4.48921	188.875	243.831	272.829	73.2284	95.3946	108.286
277	66619.1	7.99452	4829.41	14.6959	16.392	18.4824	380.353	636.019	409.82	179.25	301.662	192.032
278	66400.4	19.0602	1037.15	23.8079	24.8941	26.9594	298.365	211.402	151.249	157.016	112.604	81.0629
279	66271.6	4.75456	1314.36	25.5984	26.7743	28.7605	143.531	178.434	487.834	68.8562	86.0144	236.81
280	65669.8	23.8165	10006.9	23.0456	24.2494	26.659	3.0607	7.75456	21.5678	1.47713	3.73277	10.435
282	64822.9	27.8425	3071.05	9.02963	10.7195	13.1835	282.261	260.939	203.742	135.845	125.923	97.9618
283	64760.9	0	716.546	21.9363	22.8545	25.0667	188.315	148.399	201.29	82.4262	64.392	86.8176
284	64694.7	0	1437.56	25.3246	26.3074	29.096	60.8901	98.1551	113.689	29.0568	47.2524	55.1427
285	61013.6	61.9199	566.906	23.095	24.6353	26.3715	1117.78	1282.65	1050.19	588.48	677.913	557.67
286	63638.1	78.3624	2293.01	10.2079	11.819	14.3252	754.133	735.203	626.939	373.998	365.913	312.737
287	63627.1	9.03049	1678.24	-3.13004	-1.24861	1.32384	459.177	575.95	581.997	238.499	297.952	303.907
288	63292.8	44.1065	2173.12	-7.07512	-4.6284	-0.858823	662.707	771.054	877.783	325.252	378.769	432.288
290	62912.7	0	1036.84	23.6688	24.7274	26.9325	211.69	142.641	63.3933	143.547	104.252	54.1611
291	62717.7	11.2713	1296.17	-5.506	-3.57738	-0.795345	127.987	151.116	197.371	53.7947	64.0703	83.9692
292	62461.4	0	1931.34	16.1397	17.2014	19.6506	12.7245	9.89159	6.22581	8.06424	6.28646	4.00997
294	61923.4	46.0832	2762.79	-11.0393	-8.96821	-5.40753	364.409	389.064	455.993	169.817	182.259	211.306
295	61405	10.5551	995.337	26.4615	27.3805	29.3569	138.194	136.696	162.662	72.8577	72.2297	85.6466
296	61364.9	0	5419.38	25.9659	26.9385	28.8555	55.6117	68.3728	98.3206	28.6184	35.018	50.4211
297	61344.7	0	359.86	25.5189	26.7149	29.1418	946.309	774.686	504.446	497.307	408.016	267.45
298	61062.4	10.0055	1934.36	21.4454	22.482	24.6135	474.999	311.664	330.038	248.449	163.796	172.326
299	60860.5	29.14	1697.8	11.8777	13.2956	16.1013	270.563	245.053	172.14	143.212	129.609	90.4365
300	60493.5	79.2863	2925.97	-13.4259	-10.7527	-6.95595	202.521	255.848	377.444	104.186	131.276	193.201
301	59841.8	9.97379	3150.27	25.7443	27.0951	29.6286	44.4867	36.7594	59.4144	24.9829	20.892	30.0195
302	59385.4	5.23447	2974.18	27.0695	28.629	30.8593	81.5567	65.3397	91.1098	47.5133	40.5068	54.1343
303	59363.6	21.0525	2206.32	25.9119	27.2	29.1768	236.734	140.955	251.248	139.117	81.9814	147.928
304	59317.5	48.0331	2302.36	-4.53159	-2.93234	-0.213046	11.3804	40.1357	101.311	5.6066	19.6305	50.6524
305	8606.23	0	3200.08	-11.5897	-9.89576	-6.76643	4.00602	4.6743	6.76967	315.087	359.977	510.44
306	59169	14.9772	1567.85	16.2258	17.94	19.905	1359.69	1790.69	1393.35	732.223	964.202	747.135
307	57915.9	100	2275.54	-9.49229	-6.94587	-3.07778	196.344	214.598	278.859	94.6994	104.347	135.625
308	58954.4	15.569	2687.95	-14.0377	-11.2726	-7.49035	207.718	273.798	405.643	111.447	146.188	215.697
309	58726.3	27.7772	1846.87	26.0982	27.0605	28.9473	2799.59	2774.66	2868.41	1552.51	1538	1594.11
310	58688.7	60.8106	912.964	16.1756	17.602	20.3015	111.787	60.4858	46.2613	62.8752	33.2188	25.376
311	58621.2	78.9492	828.365	24.8362	25.7447	27.6713	2910.34	2823.07	2644.32	1595.32	1545.26	1445.62
312	58289.3	0	3921.39	5.17775	6.43658	9.30222	18.2688	25.0296	19.1959	9.87709	13.5626	10.4119
313	58189.6	15.7504	7394.8	25.8319	26.8262	28.725	16.1264	32.3155	39.698	8.77047	17.4737	21.7422
314	55577.6	39.1569	787.17	16.302	17.6103	20.2155	62.9657	35.1319	21.8618	36.2343	19.9843	12.7004
315	57586.3	0	439.898	26.9289	27.5195	29.3069	89.5873	205.1	274.102	59.3146	128.653	168.327
316	57511.6	67.7173	2959.72	2.31941	4.38586	7.38084	566.681	631.212	699.054	301.049	333.228	367.059
318	56164.4	67.3624	1536.52	5.6703	7.53634	10.0897	505.238	571.694	590.923	276.004	309.821	323.53
319	55632.7	0	1090.14	23.2584	24.2418	26.2017	135.457	111.026	167.065	87.3928	71.3684	100.88
320	55370.1	0	2681.01	-5.72994	-3.84327	-0.308877	577.419	659.899	729.249	308.885	352.644	390.642
321	55181.4	12.4757	1307.55	24.9663	25.9131	28.1685	3967.53	4102.1	3457.4	2240.03	2316.72	1946.56
322	54863.6	8.51059	779.074	5.03789	6.35373	8.8303	725.376	747.685	792.668	349.402	358.114	384.298
323	54608.7	22.9784	1723.2	-0.487245	1.23058	3.96923	18.0943	19.7618	20.1353	6.79374	7.33298	7.46379
324	53954.3	67.8933	2595.17	3.24413	5.29341	8.143	58.3216	77.4362	99.2869	30.9612	41.3921	53.0843
325	53870.3	0	1769.74	-1.69182	0.109676	3.34691	1084.85	1249.2	1282.43	571.858	660.466	682.47
326	53638.2	0	1220.65	19.3124	20.0506	22.3787	1305.18	1416.42	1121.55	758.847	822.571	652.045
327	53070.6	31.6526	1762	11.8673	13.3447	15.9854	323.855	305.064	205.195	200.38	189.999	126.879
328	52832.4	0	1563.32	19.2126	20.4701	22.6958	757.832	774.827	635.864	445.834	451.309	371.342
329	52608.3	44.5625	2691.26	3.14882	5.1427	7.98004	26.5324	48.1148	63.7516	14.7995	27.3399	36.6465
330	52416.4	18.9066	2326.3	11.0755	12.5807	15.2942	135.875	151.01	96.1578	89.5704	100.002	64.4119
331	52405.4	33.3098	8313.27	22.953	24.1983	26.5708	4.84865	7.7916	3.5689	3.28317	4.73129	2.23981
332	52314.8	7.48823	2020.61	-0.240554	1.45914	4.67151	459.461	510.762	548.513	242.579	271.35	289.542
333	52106.4	54.9902	2513.59	-3.67035	-1.69388	1.29106	36.3718	53.0669	87.3871	21.7527	31.4116	51.3001
334	52070.5	69.9495	6526.08	12.8118	14.4914	17.0875	1.92258	1.73916	1.85176	0.98088	0.869851	0.923438
335	50417	5.80381	1712.58	-3.88737	-2.02955	0.676852	493.383	578.295	683.215	399.136	466.295	547.59
336	51635.7	57.2109	2227.7	15.4964	16.9623	19.5651	71.9929	59.5794	55.9692	40.562	33.3645	30.4504
337	51625.9	36.9581	1593.45	0.769018	2.63203	4.75086	1083.44	1249.21	1328.68	816.737	939.277	997.553
340	49214.1	0	2149.44	-0.582446	0.757773	3.83575	441.558	456.271	477.343	250.158	255.874	267.246
341	50164.7	17.7156	3007.2	22.9524	23.8266	25.9574	1080.07	1000	867.971	644.962	595.078	511.939
342	49949.9	0	1385.06	7.74371	9.69291	12.4299	974.134	1051.79	1133.63	645.737	696.767	754.139
343	47397.4	78.4578	3125.12	8.81543	10.5742	13.1114	122.968	111.143	85.3336	82.7015	75.3247	57.8208
344	49479.1	45.0795	1055.3	10.6682	12.2206	15.0392	88.1138	90.0517	82.8223	37.2728	41.2887	34.4871
345	49255.9	43.5909	1613.68	1.85079	3.5305	6.33811	2.56049	7.03245	7.91676	1.49641	4.23507	4.77303
346	49216.5	0	2329.18	25.9765	26.8448	28.7016	4869.14	5947.61	6438.6	3080.27	3771.22	4078.54
347	46100.4	31.4266	4128.25	19.1645	20.7449	23.8022	34.2595	20.2052	30.0487	23.5233	14.5657	21.7578
349	48698.9	0	282.86	20.3846	21.6174	24.0747	80.8779	67.6107	40.3633	52.3086	43.6428	25.9621
350	48046	13.3256	352.207	21.5332	22.6676	24.8105	134.226	147.642	217.168	88.1506	97.0447	146.115
351	47804.9	41.1659	1085.87	2.252	3.41728	5.78622	593.701	626.568	688.444	424.818	449.105	494.162
352	47766.4	41.0964	942.313	19.1786	20.5137	22.7408	152.207	136.252	139.014	118.896	104.539	106.89
354	44793.2	9.19013	3929.29	7.55995	8.21707	9.94961	52.4907	53.6994	41.9137	36.349	37.1644	28.9802
355	46562	29.599	1161.72	1.65136	3.58856	5.76319	1252.52	1452.21	1509.34	970.666	1118.37	1161.78
356	45856.3	95.6665	2994.12	-14.3284	-11.2941	-6.48238	69.5904	101.311	176.222	48.5965	72.0206	126.154
358	44880.7	15.554	1717.37	3.11302	5.08316	7.30086	1360.12	1539.11	1568.61	1079.76	1214.59	1236.59
359	44857.2	14.2906	533.543	24.3816	25.4023	28.0807	1061.38	979.115	406.605	734.508	677.797	275.533
360	44381.2	0	363.936	27.9226	28.7047	30.782	101.078	199.04	283.456	77.4023	148.604	210.216
361	41486.6	7.19148	2387.05	7.46392	8.54433	11.5685	0.888578	2.43617	2.21522	0.673206	2.00575	1.67742
362	44247.3	28.6022	333.965	23.8017	24.7674	27.412	1753.23	1734.13	1094.5	1257	1244.83	786.206
363	42282.5	0	1866.32	-3.18792	-1.46698	0.730155	525.122	605.671	629.061	399.979	459.437	475.146
364	44085	32.606	1947.7	-10.0266	-7.69218	-3.8344	148.369	178.004	215.919	88.8674	106.811	131.427
365	43749	47.3026	2235.84	16.2075	17.6551	20.5456	147.436	88.6584	65.8635	102.135	60.9886	43.9962
366	43584.8	40.8877	2024.88	8.93512	10.0991	12.3255	544.741	623.665	517.604	406.969	466.799	388.17
367	7976.03	32.1473	3513.68	-16.9291	-15.1375	-11.627	12.0524	16.377	21.753	139.291	180.662	235.112
368	43305.6	61.3049	9949.74	21.0877	22.3052	24.9078	0.173125	0.172878	0.149375	0.157043	0.153857	0.13206
369	43244.9	61.5392	1569.65	24.985	25.8909	27.8027	3496.87	3525.77	3442.77	2671.07	2684.62	2620.66
370	43241.4	0	2614.17	23.5908	24.6275	26.9366	824.341	791.575	688.08	619.626	594.324	517.126
371	43215	0	1736.53	25.772	27.0033	28.2101	41.7783	34.4838	65.4639	27.3585	22.3429	43.3042
372	43068.8	0	1260.69	19.0182	19.8289	22.1791	998.516	1071.32	884.401	755.184	809.828	672.367
374	42900.8	0	313.125	24.9034	26.0731	28.5144	1377.33	1294.29	993.28	1129.55	1070.23	846.844
377	42480.8	0	2099.69	26.7205	28.0994	31.0161	2.59495	1.41821	5.4314	2.29608	1.16362	5.05006
378	42418.6	0	2788.5	17.7241	18.3082	20.3426	205.018	211.622	220.991	127.081	131.976	133.601
380	42151.2	6.24007	2386.1	14.8636	15.4012	17.2774	277.576	323.554	214.465	219.485	254.809	171.253
381	39736.4	12.4406	1633.19	6.00539	7.96663	10.1682	423.435	590.33	489.2	344.985	477.369	396.987
382	42026.9	0	1077.83	27.8279	28.9084	31.4597	54.866	48.9249	15.729	38.4162	34.7083	9.97132
383	41993.6	40.1176	1246.57	18.5121	19.7519	22.1268	465.136	524.975	491.411	380.402	428.067	396.863
384	41952.9	17.2888	957.695	1.74162	3.02082	5.59196	568.702	577.761	622.479	394.19	398.621	429.325
385	39239.9	59.9565	1010.61	16.6356	18.0303	20.9248	81.9544	45.9013	33.8802	67.4406	37.7241	27.3538
387	41662.1	38.4396	573.057	24.2869	25.2341	27.8914	1203.57	1075.21	493.547	1082.22	970.333	463.226
388	41461.6	49.9063	1262.71	23.4416	24.5696	27.358	28.6686	22.4508	30.2951	24.8379	20.1611	25.7663
390	41165.6	7.61773	1033.6	26.5839	27.7038	29.9514	1390.98	1579.1	1407.12	904.363	1043.42	926.945
391	39641.9	18.5712	2989.77	-9.59224	-7.26844	-3.46834	209.281	274.8	306.911	136.995	179.457	200.453
392	41138	69.2365	473.741	25.7892	26.7087	28.8064	470.652	374.074	154.12	401.211	320.309	138.614
393	41088.7	75.9993	1574.7	-4.5489	-3.01166	-0.441497	20.734	27.6728	33.0974	15.0537	20.1367	23.8181
397	40356	26.4803	2875.19	4.69336	6.4187	9.41569	66.2493	72.7895	106.889	47.2694	51.8654	76.1553
398	37038.6	0	2195.71	25.6727	26.6279	28.9576	1497.56	1506.76	989.01	1284.75	1291.02	847.657
399	40062.1	0	1049.8	20.6252	21.8361	24.4113	8.58643	3.86492	4.51999	6.83925	3.09974	3.53727
400	40000.1	0	813.337	26.8974	27.8496	29.8592	70.0947	80.797	88.702	64.1149	72.4082	78.0158
402	39890.8	0	1090.64	22.2604	23.4482	25.8517	191.658	171.416	150.333	75.4989	66.8344	59.2935
403	36923.6	57.0247	3299.84	20.3157	21.8576	24.9145	177.712	183.892	192.442	151.529	156.538	163.263
404	39424.7	0	1657.13	27.3505	28.4315	30.116	936.154	1014.93	1018.18	628.386	686.4	687.051
405	39365.2	0	1085.49	20.1452	21.7301	23.4632	856.094	1001.48	894.247	700.986	818.396	731.852
406	39136	0	1595.81	13.2732	14.9689	17.3746	485.899	564.519	580.323	403.162	466.271	479.031
407	39068.6	23.1364	1117.29	19.2759	20.8957	22.6395	784.219	982.662	876.62	660.729	829.714	742.723
408	35902.8	8.32586	2689.93	26.8771	28.2876	30.3631	166.528	136.749	218.263	165.709	138.908	210.656
409	38431.9	0	1893.71	6.32682	7.02158	8.42601	1120.04	1054.83	932.817	1264.14	1189.88	1044.43
410	38292.6	19.9365	5035.03	16.1335	17.5977	20.5082	22.6525	9.92889	6.94442	16.7605	6.97912	4.96665
411	2954.52	40.4336	3157.11	-16.362	-14.2001	-10.2949	4.62788	5.64699	7.9056	285.839	351.034	498.576
412	38165.2	10.6741	1966.86	0.314121	2.32337	5.75906	501.56	564.169	598.198	421.269	474.247	500.004
413	37944.6	0	12373.2	27.7719	28.8694	31.3707	1.94507	8.69114	6.80729	1.7294	7.48515	5.82674
414	7959.64	0	2300.88	-5.45688	-5.03544	-2.82392	9.89494	9.68203	9.83314	868.064	848.577	865.153
416	37528.1	33.4166	740.576	20.0649	21.2414	23.8528	9.59436	6.96992	5.47981	8.13352	6.10443	4.6309
417	37526.8	35.5764	763.152	19.9018	21.2126	23.4099	205.66	186.022	173.903	176.857	159.425	149.673
418	37365	53.1182	1759.26	10.5611	11.5496	13.6308	469.413	500.174	446.397	405.045	433.054	388.191
419	37322.4	9.09686	1189.55	22.2898	23.4048	25.5603	77.4478	33.9592	54.1953	71.183	33.0371	51.1221
420	36178.6	3.44358	1390.39	-13.2508	-10.7529	-7.03242	89.8294	133.646	180.414	79.0144	117.514	158.828
421	35453.2	35.955	2006.39	-1.80154	0.354319	3.89563	317.169	340.553	361.741	248.564	268.172	286.054
424	37090.3	54.5458	2092.92	27.2836	28.3707	30.2473	1522.82	1663.53	1390.14	1349.29	1478.24	1230.69
425	37041.4	33.3477	1663.03	24.7133	25.5423	27.3722	2672.1	2990.68	3014.27	2026.57	2263.73	2271.69
426	36960.8	55.8389	3975.92	7.54748	9.59047	12.1701	26.9226	23.7738	33.7888	21.8321	18.7832	27.3064
427	33848.3	0	628.204	26.1182	27.3518	29.4928	1510.51	1531.97	1127.49	1463.76	1482.97	1094.28
428	36923.6	92.3421	13055.8	20.6646	21.7206	24.5004	17.9539	9.67936	10.239	15.942	8.72129	9.16021
429	36922.9	19.9027	2105.71	-1.56286	-0.443541	2.39235	38.88	48.5573	34.1291	26.145	33.1128	22.2387
430	33787.7	27.245	901.481	26.7407	27.6677	29.6826	111.967	121.968	138.711	105.063	114.846	130.738
431	36846.8	18.2204	2484.79	26.1239	26.9894	28.8255	3148.87	3753.14	3985.42	2279.58	2730.46	2906.05
432	36603.8	46.2266	417.389	21.2216	22.3214	24.6032	116.895	81.2631	67.0422	95.3604	66.5771	53.225
433	36548	47.4201	2890.09	-16.5414	-14.304	-10.811	74.7457	113.469	185.548	62.3004	95.3993	157.232
434	34806.4	25.3079	2210.59	-1.79926	0.363765	3.8322	273.792	276.372	295.302	217.782	220.988	236.046
435	34648.2	73.9044	2990.99	-20.2336	-17.7255	-13.2779	25.0254	36.4156	56.6956	50.9457	70.8735	106.614
436	36302.7	0	1395.68	20.1413	21.2741	23.8393	201.153	188.891	131.034	176.378	166.408	115.094
437	33443.5	25.044	1109.45	19.0003	20.1843	22.7778	155.716	122.985	101.84	146.892	116.339	96.1004
439	36055	21.87	4014.68	-13.83	-11.2681	-6.81449	130.455	160.113	220.761	115.883	142.813	195.805
440	33146.4	0	1158.58	19.5865	20.6931	23.2139	189.409	158.886	147.252	173.773	147.007	135.079
442	35700.4	0	1800.63	-3.50557	-1.9491	1.12247	524.23	578.365	570.989	446.542	489.428	485.514
443	35689.8	15.5791	1273.57	16.2964	17.7868	20.0944	455.531	512.149	497.612	411.592	461.159	447.852
444	35372.3	9.0849	2555.6	26.2468	27.6541	29.7413	86.1356	29.1183	60.8143	85.3999	29.7089	60.5543
445	35349.1	0	2734.33	28.0054	29.2082	31.3689	8.90135	9.64594	53.3834	7.95962	8.64264	47.6706
448	35147.8	5.07567	2914.95	1.44822	3.67834	6.50765	79.5986	111.205	127.661	47.135	66.1735	78.0595
449	35122.5	0	1697.86	22.9959	24.1924	26.6297	531.202	398.718	384.398	503.391	374.217	361.661
450	35099.8	14.2034	1266.94	11.5936	13.1226	15.9248	86.2221	83.8422	88.9569	42.8415	41.1611	43.2296
451	32018.9	0	1387.04	22.3154	23.5261	26.0763	475.664	359.872	345.926	485.022	363.1	349.129
452	34758.7	0	4145.55	20.1765	21.4583	23.9536	16.1406	15.1977	6.10386	15.09	14.0661	6.12449
453	34666.8	38.073	1051.25	20.0912	21.3836	23.6255	263.541	244.398	219.224	238.946	220.761	199.049
454	34643.3	6.33666	1028.45	4.68184	6.63469	9.58246	706.107	783.969	843.709	619.679	688.29	741.73
455	34633.1	0	1509.2	3.87875	5.53006	8.58768	347.768	347.939	353.187	261.96	257.372	260.633
456	34570.1	13.8059	895.013	-12.2943	-10.483	-7.65281	267.518	283.911	338.345	246.787	261.549	311.697
457	34540.4	0	1741.8	21.7026	22.6946	25.1738	553.483	600.158	366.834	503.358	552.564	338.727
459	8664.2	0	2371.71	-9.72065	-9.19983	-6.70368	23.7039	23.3687	24.2506	346.086	346.588	413.976
460	32122.2	28.4919	1928.34	6.9773	8.43969	10.854	737.317	695.033	601.819	746.918	703.469	608.496
461	34391	24.7141	3001.56	18.5201	19.4352	21.4158	14.9871	17.054	21.9618	14.3741	17.0246	21.7407
462	34235.3	7.17685	4957.1	-13.4624	-10.9282	-6.55591	117.796	150.15	199.025	88.3217	113.835	151.449
464	34099.5	8.38095	1385.38	13.8138	15.2374	18.0715	98.5226	107.062	53.4764	102.332	112.583	56.8203
465	34090.1	0	1878.57	24.9501	26.1605	27.8513	1530.88	1417.24	1755.15	1279.92	1185.05	1477.77
466	34079.3	30.8991	957.162	4.18777	6.09781	9.0795	641.64	726.396	765.778	622.295	705.993	742.463
468	34021.4	60.5943	2527.09	-10.2392	-7.34783	-3.25766	63.9706	93.9062	127.001	57.9701	84.6775	115.149
469	30838.3	70.0014	3622.97	27.2051	28.1	30.053	1304.26	1425.82	1414.16	1202.92	1324.38	1310.15
470	33916.5	0	1662.46	8.69605	10.3793	12.5638	660.026	679.408	691.432	655.994	673.229	688.239
471	33888.7	0	1014.81	26.6988	27.6955	29.7235	108.031	107.749	129.03	114.325	112.892	130.421
472	30797	0	1501.22	26.354	27.2455	29.4618	812.366	861.364	588.796	820.511	873.596	599.638
473	33835.4	0	1115.11	18.0104	19.3333	21.7325	376.971	419.418	414.882	359.39	399.429	395.073
474	33822.5	8.21984	2216.64	16.8694	17.9482	20.2517	17.741	12.0698	11.037	23.6813	17.3355	15.5585
475	33799.7	0	2497.16	-5.58025	-3.91749	-0.603653	428.301	473.033	528.899	364.38	400.923	450.831
476	31253	0	1898.12	10.0636	10.7337	12.7257	1035.21	926.645	636.708	1059.7	945.162	645.349
478	33395.1	0	3396.87	0.880614	2.8432	5.80445	416.281	449.593	534.165	381.811	408.975	486.223
479	33334.9	41.6093	5514.48	16.6228	18.0307	20.8946	34.1782	19.5955	13.6991	33.7131	19.4794	13.4785
480	33321.6	8.38888	2061.1	8.00239	9.92813	12.0534	414.887	521.182	449.73	446.894	557.495	479.729
481	31548.5	28.4967	724.076	-13.4799	-11.6528	-8.77609	188.91	187.718	232.825	195.987	194.718	240.68
482	33102.2	30.0209	623.374	24.0358	25.1032	27.9267	1127.81	1012.68	361.121	1216.05	1107.48	417.747
484	32985.4	0	2012.45	-4.38619	-2.66445	-0.271961	453.115	519.48	565.23	444.681	509.657	555.18
485	32809.8	9.06751	1664.89	26.0088	27.1715	29.1022	144.155	101.349	209.649	142.113	98.5831	207.362
486	32756.4	22.7208	1492.17	2.03851	3.73873	5.77345	1265.17	1408.23	1485.02	1808.65	2013	2123.85
487	32541.5	9.95702	1271.33	18.8906	20.0436	22.7713	15.665	20.453	15.0187	15.1671	19.9097	14.4632
488	32467	0	1381.04	16.0685	17.1203	19.788	132.873	132.206	103.018	139.797	137.475	109.879
489	32178.2	33.5146	2457.14	5.32556	7.17504	10.2276	10.1385	11.7222	17.8345	9.79035	11.3212	17.3429
490	32170.6	54.2803	2334.36	-2.75438	-0.591533	2.9368	219.704	227.704	242.213	183.935	191.989	204.318
491	32161.2	18.1477	1047.77	22.7168	24.0069	26.177	179.718	136.312	140.195	216.701	167.329	171.032
492	32113.5	4.79169	2542.17	-0.83572	1.07421	4.10649	543.029	605.766	714.391	520.199	579.263	683.19
493	31848.4	81.7704	7677.29	19.4928	20.8177	23.4427	19.8747	26.3326	19.8064	20.2389	25.7173	19.7084
494	31792.7	0	2930.44	18.6851	19.5218	21.5801	8.8569	7.1629	10.5916	9.25472	7.55901	10.9923
496	28797.5	0	13624.5	25.3205	26.5193	29.0515	0.315004	4.16485	0.867074	0.355876	4.61242	0.958293
497	31646.9	78.3688	5561.73	12.3625	14.0247	16.5662	14.9218	12.9131	13.694	8.342	7.17356	7.60129
498	31550.9	0	1110.98	18.8373	20.0872	22.4699	328.552	368.362	357.838	343.984	385.921	375.021
499	28649	10.0214	5855.79	25.814	27.1672	29.9695	2.85727	3.88404	9.68763	3.5142	4.65101	11.1335
500	28912.1	0	2289.3	17.6827	18.6538	21.036	5.81518	6.59093	2.58432	6.45062	7.25832	2.94256
501	31489.5	39.5351	3934.16	10.1669	12.1469	14.6579	21.5603	19.9945	20.5476	12.2788	10.5278	10.6958
502	31480.2	4.80228	1056.84	3.16514	4.5266	7.10087	340.037	331.442	358.409	287.188	278.54	299.553
503	31367.9	0	3598.19	17.5672	18.3391	20.2383	20.2555	29.8837	26.7119	22.2897	32.8907	29.2538
504	31331.1	59.8862	4853.83	7.35546	9.52904	12.2806	31.7136	24.149	34.3076	31.5437	23.4281	34.2699
505	31229.2	27.2138	939.702	22.1264	23.2639	25.4931	36.6854	20.128	26.1017	36.4685	19.5796	25.9369
506	31179.9	9.03545	2415.22	16.5382	17.4307	19.7594	42.3071	43.2074	23.816	52.1846	53.1426	29.6456
508	31070.8	49.3525	2314.03	-11.0106	-9.02413	-5.7053	209.993	238.399	274.74	238.362	271.436	310.638
509	31022.3	9.99657	3919.48	10.7449	11.8388	14.8475	0.122145	0.516306	0.505623	0.119705	0.7081	0.496304
510	31004.4	11.0973	3459.92	17.5023	18.397	20.4366	9.59914	5.59261	9.41125	12.47	7.60319	12.3825
511	29517.2	17.8677	1078.7	0.932372	2.23951	4.91895	416.872	431.284	466.22	420.127	433.446	468.325
512	30944.8	10.0241	2122.52	26.6694	28.0175	30.8693	0.777268	0.56034	3.78753	0.84184	0.602006	4.35588
513	30902.6	11.1125	1773.83	26.9482	27.9482	29.8142	1172.01	1186.11	1045.96	1201.7	1223.38	1077.38
514	27798.8	0	1463.52	25.0817	26.1116	28.243	2225.1	2342.01	2157.59	2512.59	2641.62	2434.24
515	30880.2	39.9883	1385.04	27.249	28.1839	30.2715	38.8921	41.3298	45.2322	37.4014	39.4792	43.233
516	30860	20.0099	1291.14	24.9605	25.7675	27.5728	1390.88	1729.27	1804.62	1213.03	1507.06	1560.68
517	30841.4	62.5049	1221.93	25.2131	26.1175	27.9623	1178.6	1097.04	1032.7	1389.38	1292.61	1212.41
518	30792	29.9811	1360.28	23.4514	24.6894	25.7551	93.0109	75.6205	151.723	85.6758	68.1681	142.145
519	30789.9	0	697.052	22.4662	23.3393	25.6022	61.9484	55.128	45.7688	71.6123	65.9968	50.3119
520	30751.7	60.0168	12002.2	23.3965	24.5395	26.7022	0.538617	2.19534	0.296934	0.607474	2.46367	0.287582
522	30668.5	0	5888.42	26.0165	26.9969	28.9149	14.1241	24.8539	37.5464	15.3323	26.8453	38.8149
523	30332	91.6848	5335.82	-7.2427	-4.78648	-0.93273	249.628	296.564	338.912	259.799	307.837	351.491
524	30319.3	0	1070.08	24.5626	25.5389	27.5356	63.2442	44.7428	35.512	104.022	72.5694	55.7368
525	30284	11.1246	543.851	25.95	27.0466	29.8738	665.412	615.56	238.869	535.731	503.43	192.707
526	30252	0	2226.24	1.11327	2.86864	5.97381	249.324	267.372	284.182	244.696	261.677	275.861
527	30141.2	0	3613.96	26.9216	28.1021	30.0374	337.511	315.603	421.232	363.042	339.666	448.992
528	28386.5	16.2845	959.664	-11.3563	-9.47323	-6.51826	266.798	296.308	349.6	257.734	284.754	338.39
529	29924.6	9.03286	1784.14	8.47816	9.15371	10.8303	891.528	816.021	613.384	1146.15	1043.07	775.952
530	29860.8	0	11714.3	20.6512	22.0244	24.8604	0.288848	1.01655	0.359242	0.326364	1.20585	0.383838
532	29753.8	100	4405.63	-15.0902	-12.0757	-7.05549	46.5837	66.0765	111.066	45.9159	66.1739	111.651
533	29750.1	13.0772	2342.9	-0.0468648	1.9664	5.4118	354.782	404.429	423.998	366.877	417.898	437.997
534	28583.3	20.1945	2862.32	-12.3201	-9.54149	-5.74201	125.472	166.938	214.451	136.901	182.011	234.222
535	26699.8	0	1238.6	23.5454	24.6001	26.975	89.2117	53.7896	21.0947	117.299	73.3101	28.2514
537	29508.4	9.09681	1944.75	10.7169	12.4973	14.5024	555.84	583.146	611.415	657.976	686.634	720.502
538	29480.7	6.63392	1478.1	5.17929	6.97188	8.98755	968.96	1111.31	1103.62	1161.22	1334.46	1329.15
539	26916.9	36.4423	1520.4	12.6666	14.1713	17.0044	119.758	117.526	79.7613	143.299	141.135	95.9626
541	29353.7	0	2822.53	26.7227	28.244	30.4174	34.5141	10.732	21.4878	47.4714	16.6522	29.6887
542	26358.9	11.0712	3202.57	26.5956	28.2752	30.4269	33.3254	16.5642	27.8001	43.6632	21.3716	36.2552
543	29212.3	10.382	1104.7	2.19711	3.53476	6.09919	300.9	289.952	313.528	302.304	289.619	311.907
544	26536.7	10.0106	1130.57	19.2915	20.6738	23.0634	11.6962	8.96562	6.22866	13.9268	10.6841	7.44016
545	29182.9	0	1744.8	-1.70642	-0.315971	2.5436	358.809	398.236	426.289	362.367	401.181	430.324
546	27106.3	6.98138	1475.1	5.34406	7.06875	8.94472	1062.98	1192.36	1143.9	1493.44	1676.78	1612.22
548	28796.5	0	1993.77	16.2047	17.318	19.7943	15.539	12.689	8.2337	27.0055	22.521	17.1635
550	28745.8	0	3051.84	26.771	28.0915	30.5423	16.2079	12.4347	17.8223	19.1724	15.5945	21.5166
551	28744.9	26.7023	2321.34	5.43757	6.01485	7.3883	1303.19	1259.95	1288.95	1839.19	1777.81	1817.23
552	28744.6	0	1895.53	7.79883	8.53072	10.0331	1435.35	1357.78	1180.64	2205.98	2084.74	1781.74
553	28654.2	40.1666	2351.76	16.7598	17.8799	20.0466	88.3457	78.8892	65.5701	122.133	112.516	93.7993
554	28557.1	0	1457.99	22.2646	23.4995	25.907	43.9339	53.8393	37.0707	52.1563	63.7157	43.85
555	28538.9	8.92473	6232.38	-4.67832	-2.62394	0.774295	256	274.103	283.215	104.162	115.592	124.552
556	28535.8	0	6565.21	25.4876	26.751	29.5039	0.0634414	0.0515111	0.146665	0.0807511	0.060847	0.181884
557	28399.1	23.3465	1656.59	-7.99786	-6.02492	-2.92966	104.833	126.119	136.299	144.945	171.656	186.362
559	28191.7	0	626.573	5.55901	7.01182	9.52562	284.98	283.365	296.532	287.354	282.974	295.935
560	28037.4	13.3033	2441.1	-10.635	-7.92911	-4.02762	355.869	472.257	545.806	428.786	568.541	645.631
561	28015.1	0	2037.88	0.0880703	2.08463	5.53872	411.118	455.394	485.027	452.72	502.329	532.595
562	27864.9	79.3977	2268.74	-1.91835	0.24273	3.82721	258.508	277.2	292.981	254.723	275.917	293.388
563	27864.4	36.3644	1789.48	7.44977	8.83359	11.417	481.417	478.98	454.704	586.906	579.125	552.295
564	27816.5	12.5002	1618.64	20.3928	21.3926	23.7204	1134.86	1131.49	1016.22	1363.28	1364.31	1235.74
565	27811.2	0	1269.72	16.0197	17.5185	19.9051	333.93	389.638	375.404	403.17	467.046	450.783
566	27805.4	0	1776.79	20.4561	21.4316	23.8467	1520.48	1493.13	1285.63	1805.73	1778.99	1536.22
567	27795.5	0	686.778	24.5747	25.6445	27.8484	1348.64	1332.13	1047.17	1612.4	1595.17	1255.42
568	27783.3	57.1362	1840.71	27.2691	28.1769	30.1821	26.0395	28.4432	29.6681	29.4333	32.0099	33.9192
569	27781.3	44.5069	11391.3	23.0805	24.2322	26.4114	0.683816	2.41618	0.217395	0.860255	2.84546	0.277907
570	24667.8	12.4964	1052.35	25.466	26.4824	28.4941	890.005	908.634	668.527	1164.92	1189.21	877.971
571	27737.1	45.0929	2886.52	-10.0663	-8.05936	-4.62648	250.409	289.493	335.034	252.734	292.78	334.845
572	27725.4	37.4757	1683.65	24.7013	25.5675	27.3667	1291.36	1648.07	1550.43	974.522	1190.02	1147.8
573	24913.6	55.4443	2564.29	23.9387	25.1289	27.7261	11.102	12.4499	9.42648	14.9493	16.9728	13.2924
574	24574.4	0	383.392	26.7712	27.9102	30.0932	146.212	130.481	85.9629	194.499	174.636	115.906
575	27622.7	75.0036	1431.41	23.551	24.4701	26.3699	1482.46	1823.43	1810.64	1308.85	1612.1	1600.41
576	27613.4	0	1670.93	19.0381	19.9371	22.2144	655.134	645.172	561	827.306	814.936	708.467
578	27587	41.892	3235.02	-14.2146	-11.5636	-7.63969	76.1169	98.0357	149.008	85.9131	110.644	167.869
579	27509.6	41.8477	2452.28	7.22495	8.87094	11.9669	0.518732	0.759044	1.09393	0.538142	0.793244	1.13529
580	24402.2	0	391.345	26.6001	27.7358	29.9692	871.208	845.782	630.802	1172.92	1144.03	868.653
582	27349.7	4.05924	5401.8	-13.1665	-10.4	-6.15015	69.1878	109.262	145.456	57.5364	89.5514	123.754
583	27314.8	53.8423	4491.39	7.89527	9.94788	12.8146	8.8086	7.67824	8.86901	5.71914	4.67036	6.18554
584	27263	0	2057.73	-0.54554	0.984449	4.16413	218.173	227.856	256.896	262.016	273.778	305.597
585	27195.9	0	485.889	27.0253	27.5161	29.2137	129.082	218.417	316.331	136.893	231.574	338.178
586	27173.7	0	312.767	24.9469	25.8284	27.6404	745.69	1008.57	1024.02	1050.73	1419.92	1433.46
587	27167.3	55.6424	2271.95	-2.53112	-0.377494	3.1837	221.646	229.552	243.666	228.939	237.141	252.707
588	27108.1	0	2716.86	26.5626	27.7568	29.6916	153.287	128.559	169.13	219.461	186.542	243.568
589	27076.7	50.3052	2851.19	-13.6201	-10.8489	-6.19673	104.067	118.948	189.916	128.589	146.238	234.438
590	27072.4	0	288.161	25.4099	26.3113	28.1667	981.682	1196.13	1318.37	1278.48	1553.83	1704.96
591	26994.8	33.3687	8940.23	20.3553	21.6133	24.2582	0.225012	0.387262	0.174666	0.287736	0.477107	0.215179
593	26832	0	907.528	19.7192	20.6923	23.283	43.0481	44.3075	23.3968	50.5691	52.3092	27.4362
594	26775.2	91.5913	6716.76	11.159	12.8974	15.457	3.94518	3.07112	3.30732	2.41307	1.74208	1.95672
597	26693.5	76.7199	4658.42	8.1172	10.1475	12.6754	19.1758	15.6336	23.6792	21.362	16.8449	26.2274
598	26683.2	10.9207	3446.17	18.9403	19.7964	21.781	7.21994	5.94481	9.49584	9.59214	8.29577	12.5028
599	26661.7	0	1023.65	26.2494	27.3461	29.3533	1760.07	1886.49	1762.99	2516.15	2709.57	2525.94
600	26653.1	0	1740.62	23.8573	24.8173	27.2967	228.749	204.709	166.814	310.946	285.835	228.67
602	26465	18.506	2999.89	-13.8256	-11.1462	-6.66911	132.008	161.14	221.047	170.349	208.758	284.741
605	3264.81	50.0006	3471.09	-18.2458	-16.2408	-12.5602	3.97414	6.11343	7.86952	80.0939	123.153	159.526
606	26281	100	13729.6	26.1644	27.2352	29.5236	2.73402	3.81328	1.97244	3.53841	4.71639	2.42215
607	26239.5	55.8556	14151.5	21.4104	22.5113	25.3697	16.4919	6.25808	11.6215	19.5001	7.26363	13.8537
608	7006	0	2442.88	-9.00179	-7.88364	-5.69121	7.06902	8.07118	7.3445	137.088	152.491	140.362
609	26026.4	0	1443.6	-0.0987216	1.28368	4.02589	309.267	328.737	356.191	392.727	413.806	447.948
610	25965.9	0	3688.58	18.5948	20.0051	21.9026	11.5499	8.42024	20.9778	13.7605	9.97717	25.3231
611	23504	0	1779.85	8.95764	9.64997	11.4839	1097.12	1002.98	759.732	1396.27	1270.7	952.566
612	25846.9	44.5783	5911.95	26.0294	27.1006	29.488	3.9151	14.8836	19.4377	5.60243	19.1769	25.8201
613	25798.6	11.0894	12166	23.7306	24.896	27.1049	0.12994	0.400611	0.0909198	0.170006	0.46573	0.113189
614	25758.4	0	1782.11	-4.81896	-3.30076	-0.153526	405.58	442.722	454.625	505.473	548.878	560.549
615	25747	0	449.406	25.9534	26.9422	29.2562	421.429	433.513	345.605	591.727	602.564	484.814
616	23160.4	11.0971	2731.84	9.47738	10.1851	12.6748	120.247	123.302	96.0331	173.773	176.106	135.748
617	23083	0	1450.97	16.6059	18.0426	20.3683	332.664	380.079	368.485	466.36	530.897	514.609
618	22793.4	0	1091.39	22.7967	24.009	25.9094	1179.96	1132.88	1322.01	1744.21	1670.57	1954.97
620	24519.7	41.94	2086.76	-9.58738	-6.93308	-3.10892	54.7918	77.736	94.9069	69.6531	99.0448	121.661
621	25517.5	87.7951	1510.73	5.35753	7.2612	9.91878	264.533	285.519	293.985	327.329	351.347	363.961
622	25506.3	0	2686.91	20.2324	21.3779	23.8153	3.68799	1.55935	1.92003	4.69133	2.00154	2.39446
623	24178.4	11.0462	2055.62	-0.630148	0.741118	3.73097	237.531	257.54	280.615	276.235	298.6	324.903
624	22557.2	0	1969.58	26.8898	27.84	30.1245	81.0221	87.4647	144.913	120.467	128.915	214.254
625	22763.3	11.2244	1246.02	15.9364	17.4601	19.8005	263.59	309.258	297.192	366.176	428.784	410.771
627	25240.8	33.3339	3573.96	16.2542	17.6558	20.6257	35.4908	20.6083	10.7719	54.2381	31.1542	15.7209
629	25100.8	0	1634.57	11.7943	13.4482	15.4177	363.228	442.877	476.161	551.271	672.279	724.622
630	25012.6	21.4293	2924.22	-5.55367	-3.71061	-0.196775	276.711	310.967	348.251	312.562	351.152	394.904
631	24981.7	63.5725	1310.13	9.80238	10.5504	12.4007	372.414	398.862	390.042	577.013	613.264	604.338
632	24942.3	0	1378.09	4.26161	5.9374	8.84486	242.848	232.485	227.132	281.744	262.933	257.105
633	22384	11.3464	1440.26	14.2698	15.8515	18.276	276.978	332.469	325.895	399.576	476.959	466.511
634	24885	40.0609	3719.1	-16.2811	-13.7483	-10.0035	90.5793	121.612	183.491	117.027	155.935	232.325
635	24812.8	100	2235.65	-0.947123	1.21135	4.83292	233.797	249.669	264.733	314.269	336.026	357.499
637	21982.9	0	282.837	20.7281	21.9176	24.1891	49.3705	36.7368	30.8337	71.4463	52.9306	44.6559
638	24710.8	0	4931.48	27.1019	28.2252	30.3229	643.411	718.216	510.519	917.943	1021.86	722.505
639	21612.9	0	4705.09	26.9554	28.161	30.366	512.15	577.058	433.842	827.881	928.086	695.547
640	24698.3	16.6734	1722.74	23.8995	24.7628	26.6225	1137.21	1154.84	1305.72	1858.91	1908.33	2159.22
641	24678.3	12.5054	1433.3	26.4429	27.3477	29.15	1330.84	1777.35	1779.24	1380.13	1855.42	1857.05
642	24661.6	28.5552	1504.6	25.7318	26.6009	28.4008	1331.65	1751.6	1699.97	1426.6	1866	1807.07
643	21571.3	14.2902	1503.58	23.2608	24.2717	26.5508	2422.62	2453.6	2195.47	3680.25	3729.24	3346.3
644	24642.4	0	566.269	24.0248	25.1172	27.4493	933.923	916.711	659.681	1331.24	1307.21	951.511
645	24574.6	5.41866	2510.01	-12.87	-10.4294	-6.22022	54.405	75.8601	88.8087	67.2058	93.5013	109.357
646	21483.6	42.8793	1747.16	24.7492	25.6511	27.5616	1758.88	2154.1	2167.01	2086.52	2566.95	2585.56
647	24535	0	2560.93	1.6702	3.60158	6.72005	216.711	236.602	258.028	234.509	254.537	274.136
648	24530.1	0	444.699	26.9355	28.1504	30.3398	326.112	282.218	192.66	463.092	401.044	279.041
649	24516	0	852.907	24.7251	25.6168	27.4802	29.3737	26.3455	18.9738	56.8319	52.9396	37.2144
650	22916.2	91.2323	2816.74	-22.5432	-20.2702	-15.9708	10.8294	14.9329	22.427	49.3766	67.4004	98.7811
653	24351.8	32.9897	1116.22	2.78292	3.9372	6.25589	339.183	362.282	392.938	471.241	504.001	547.365
654	21291.4	42.881	1004.36	25.1663	26.058	27.9773	46.3819	38.3266	30.7824	99.9765	83.6857	67.3261
655	24309.2	42.8037	690.62	25.785	26.6719	28.9329	76.8799	93.2691	47.4239	101.061	126.624	64.4829
656	24272.1	0	5016.71	8.67155	9.20288	10.9625	8.7694	8.00608	5.47998	12.0915	10.8844	7.35961
657	24190	19.861	1075.36	15.1992	16.5262	19.3125	96.0694	111.007	58.8003	148.562	172.9	94.4806
658	24173.4	0	3699.79	14.7382	15.1411	17.0014	82.8711	120.159	105.211	110.281	159.595	139.257
659	4755.32	19.2155	3079.79	-19.816	-17.9546	-14.6021	1.5025	2.61683	3.2301	16.1777	28.6004	37.0082
660	24120.6	36.0238	1371.05	2.28558	3.88139	5.85398	754.331	839.224	898.867	1707.41	1893.44	2021.74
661	24108.3	37.1013	2811.54	18.9546	19.8208	21.7723	7.91412	9.21421	14.3214	10.852	12.5644	20.4692
662	24106.1	14.326	1216.55	20.953	21.9958	24.5339	82.7584	76.3735	53.8184	129.878	121.99	91.2581
663	24025.8	57.173	1559.85	27.9719	29.1741	30.987	316.638	347.226	286.282	351.139	388.459	317.245
664	23962.5	0	3651.37	18.8472	19.6523	21.9624	15.0281	16.5772	6.80193	24.9552	27.0134	10.8639
666	20889.4	14.2763	436.29	22.8677	23.8442	26.5667	468.775	425.144	195.996	727.811	661.856	309.084
667	23821.2	0	1211.14	23.4643	24.4912	26.677	74.4299	44.8887	14.4146	158.106	100.922	39.9922
668	23739.4	0	1488.12	24.1504	25.0492	27.4991	193.156	171.39	125.182	276.154	251.219	179.908
669	23739.4	0	3570.28	26.8812	28.3742	30.4772	33.3861	21.2794	30.6115	54.5342	36.4211	50.3164
670	23732.6	0	3103.39	26.9042	28.2239	30.3488	95.0198	52.2009	79.6611	164.168	93.2407	137.284
671	23709.2	0	350.845	26.1774	27.0547	28.7951	407.638	497.274	640.577	702.273	874.12	1147.11
672	23692.8	66.5831	2164.58	9.92334	11.4592	14.0044	58.1693	58.541	39.962	101.936	104.897	73.3827
674	23608.3	12.6484	1623.45	12.3065	13.7362	16.1674	115.693	135.388	83.6775	203.489	237.666	149.884
675	21266.6	0	2184.22	9.6803	11.1884	13.7056	60.4027	61.8245	43.8527	101.903	105.06	74.9698
676	23567	14.2692	2216.76	11.9886	13.1748	16.0052	4.87471	3.43159	4.44454	6.64666	4.63454	6.00031
677	23550.1	0	3281.08	26.2879	27.8891	30.0458	47.7964	33.6502	53.7259	72.9723	50.9529	81.4842
679	23382.3	11.1803	1699.22	17.6891	18.4309	20.4564	459.315	461.442	387.08	494.255	492.303	413.467
680	23379.6	7.61222	2686.25	-0.613992	1.44154	4.54517	316.205	337.531	398.05	421.217	451.545	532.058
682	20949.3	33.6172	1772.96	6.51621	8.30833	10.8473	32.2028	50.5069	33.9955	49.9784	77.5173	52.3218
683	23327.6	0	1379.43	10.3933	12.267	14.7661	419.628	469.757	510.227	643.735	718.715	783.535
684	20808.1	50.0484	2630.55	7.93691	9.87204	12.3958	20.2702	38.9638	25.6549	39.4374	70.6066	47.8082
685	23130.7	21.9246	1734.48	11.0966	12.519	15.2473	90.8538	79.4604	59.5897	141.571	124.597	93.3637
686	23026.4	42.7949	2768.13	25.8591	27.1798	29.6824	22.2149	16.9594	16.9882	32.3575	24.8966	23.7229
687	22971.8	4.54693	2175.04	-0.985568	0.541063	3.70172	157.014	155.03	178.57	196.839	194.887	224.016
689	21581.4	6.79587	2373.15	-13.085	-10.6508	-6.50308	126.02	153.67	201.024	197.75	241.549	314.993
690	22841.2	27.0338	952.218	3.45754	5.25927	8.27641	386.475	437.044	448.542	628.294	710.672	728.958
691	22818	100	3036.36	9.53246	11.2262	13.7318	67.78	63.5472	53.9481	98.0869	92.313	78.3132
692	22782	15.6124	5854.22	-5.9808	-3.78344	-0.0417086	167.49	192.124	221.59	231.256	266.465	307.435
693	22772.9	0	1760.09	20.7965	21.7271	23.876	320.296	232.939	230.011	455.502	332.574	326.765
694	22761.7	0	324.659	20.3882	21.2772	23.6255	139.333	122.337	92.345	191.601	168.331	126.195
695	20372.8	11.1415	1877.63	2.96518	5.06369	7.27317	106.929	143.321	136.43	165.317	220.28	210.732
696	22604.6	12.2813	1370.47	14.8816	16.4094	18.7663	238.673	283.481	271.432	410.784	482.389	464.805
698	22482	0	1453.83	18.0605	19.2596	21.809	30.4703	24.3891	19.6707	52.4227	42.084	34.072
699	22399.7	28.6385	549.007	22.708	23.833	26.0908	53.4226	38.79	35.7602	82.6309	62.3508	56.3009
700	22213.9	0	5720.67	-14.3719	-11.5387	-7.4537	74.6956	102.472	154.167	102.94	140.807	210.827
701	22213.5	62.4004	2331.29	24.9104	26.0913	28.6412	15.3971	20.6512	19.874	22.3347	30.1094	29.4567
702	22177.6	57.1523	2254.03	25.2391	26.46	29.0256	15.4825	15.2329	19.437	24.7179	25.2491	32.1265
703	22177.6	71.4549	1829.13	23.5712	24.6802	27.3095	9.16808	11.0558	8.02947	13.1715	16.35	11.8843
704	22177.1	0	378.318	21.1735	22.2962	24.5635	52.6995	46.608	40.3991	75.5964	67.7931	59.083
707	21943.2	85.9096	12477	25.6688	27.1909	30.325	1.12576	2.47073	3.9266	11.2363	15.5973	17.6963
709	21896.5	0	3707.27	7.68249	9.23124	12.1371	4.80583	3.50165	6.90336	6.352	4.41672	8.6939
710	21883.3	71.4582	4149.12	22.5659	24.057	26.9537	14.2585	6.11646	13.4649	23.8677	10.1792	22.1816
712	21760.8	29.5611	2235.76	-0.182309	1.86506	5.33116	222.197	253.79	268.277	348.968	396.632	415.967
714	21728.3	0	1538.87	0.0268598	1.44016	4.26848	275.468	296.706	322.548	371.348	398.61	433.58
716	21639.7	0	3094.72	19.7485	20.6264	22.9605	6.66691	8.71734	4.78879	10.6534	13.613	7.37262
717	21636.2	33.3329	1767.41	27.0989	28.0928	29.9771	915.233	966.975	803.218	1423.34	1510.09	1247.06
718	21634.1	33.3304	1410.65	25.8851	26.7697	28.6033	842.725	859.113	844.198	1294.65	1317.86	1301.1
720	21564.7	5.97555	2754.08	-14.4413	-11.917	-7.50249	79.3792	96.2558	133.522	113.862	138.236	190.676
721	19939.2	7.80969	1607.87	-2.59731	-0.824753	1.40808	257.666	301.839	327.855	708.093	816.377	885.992
722	18459.1	0	5822.37	27.324	28.3322	30.3106	15.8735	15.0044	12.1176	27.7543	26.0596	20.9716
723	18444.3	0	892.719	25.781	26.6511	28.5918	21.0682	19.7283	15.4687	71.4445	67.4716	50.2408
724	21508.8	25.0159	2122.21	16.397	17.52	19.686	142.446	148.301	128.48	198.684	208.35	179.849
725	19114.7	0	1674.86	7.13204	9.05393	11.1922	344.973	385.464	375.519	661.003	732.601	715.579
726	21491.1	0	1431.03	-0.495066	1.07678	4.0118	355.806	392.356	367.496	555.094	614.057	578.998
727	21489.5	0	990.854	25.3645	26.2041	28.5517	707.805	781.648	414.567	1077.72	1205.83	640.392
728	21444.9	0	647.213	27.1041	28.2994	30.5833	149.319	121.722	75.9655	215.513	175.491	109.965
729	18357.6	0	317.927	25.6027	26.8221	29.2353	702.618	684.445	534.759	1148.2	1114.5	863.443
730	18342.2	0	363.955	26.1825	27.3857	29.6286	762.694	752.197	600.913	1387.87	1374.18	1108.74
731	3361.18	58.2941	3548.7	-20.4863	-18.3431	-14.3247	0.305501	0.490205	0.588089	16.1914	25.2887	31.385
732	21348.7	28.3481	1354.48	-9.7043	-7.79276	-4.76477	103.968	123.677	134.524	145.725	174.517	190.115
733	21347.3	0	780.468	17.3235	18.7862	21.3883	28.218	14.1944	14.3181	45.3144	22.1251	22.0996
734	21342.4	66.6581	287.324	26.814	27.6999	30.2418	14.2745	21.9783	5.03171	21.0194	35.6696	9.15625
735	18264.6	66.6923	11594.2	26.6426	27.6584	29.7596	4.89408	6.93837	7.12737	8.50312	12.0576	12.302
736	21305.9	0	2753.59	18.2552	19.265	21.6121	0.850362	0.874088	0.573368	1.31936	1.34227	0.893428
737	21272.6	33.3154	1213.09	27.6436	28.5435	31.0016	61.0454	72.3892	41.3428	100.318	123.113	70.7951
738	21231.4	16.6812	1184.7	24.9714	25.8435	27.7423	57.9728	41.118	30.8445	104.228	74.4642	55.2592
739	18592.6	28.3505	2898.59	18.9042	19.8166	21.8199	9.28903	8.4878	13.3038	17.2811	16.3585	25.1998
741	19495.2	8.34332	748.655	6.29731	7.68269	10.0597	184.171	199.843	190.42	243.673	263.735	248.145
743	21112.3	23.4606	4967.21	-15.6208	-12.6591	-8.64567	48.3356	66.252	101.582	71.1121	97.9974	150.759
744	21064.9	42.4004	2368.42	-10.9587	-8.33958	-4.10711	61.3358	73.4168	92.0962	94.7245	113.078	142.939
745	21060.7	0	3190.67	26.7783	28.0312	29.9723	233.166	217.548	286.698	337.685	314.995	410.116
747	21035.9	0	623.109	24.8161	25.8459	28.6876	196.349	157.856	44.2342	378.189	317.007	88.0867
748	21009.8	0	1093.07	24.7263	25.8175	27.7443	22.4737	26.8517	73.2781	38.8835	47.2659	139.026
749	20852.6	8.97448	2680.64	-4.9417	-2.82674	1.01947	274.42	312.52	342.243	258.556	295.394	329.529
750	20782.4	89.809	5118.57	9.40329	11.3426	13.8093	4.02726	3.28068	5.29124	3.89423	2.76624	5.17501
751	20709.2	16.6461	2700.13	26.3683	27.7257	29.7463	74.8161	35.2675	62.0806	148.448	75.9197	126.542
752	20679	0	3284.69	16.6845	17.3706	19.1389	11.0011	15.1508	12.3398	23.7652	31.8157	25.3817
754	20631.4	100	562.967	24.7766	25.7927	27.5012	589.571	650.124	718.351	955.034	1054.88	1179.45
755	20623.1	0	1457.9	24.16	25.0942	27.3553	96.6812	75.3465	24.3499	198.919	166.45	59.107
756	20596.7	16.5962	2571.04	26.2006	27.6131	29.7242	27.1142	7.03999	17.7056	86.082	31.1429	56.0588
757	20590.2	25.0372	1544.85	15.8664	17.3141	19.3814	195.628	218.915	195.995	792.176	903.957	804.09
758	20531.8	16.675	2399.78	20.8739	21.6415	23.6422	794.798	728.9	648.56	1175.28	1076.79	947.725
759	20515.2	0	1642.12	16.8079	17.5835	19.6383	273.781	271.165	224.785	449.745	447.432	371.332
760	19114.7	6.51281	2374.15	-13.3865	-10.9837	-6.8612	110.202	134.164	180.459	176.048	214.614	286.007
761	20505.7	0	4564.6	27.3294	28.5274	30.7943	0.910494	0.938114	8.31499	1.86397	1.98589	13.1082
762	20457.8	21.6376	2174.93	-10.3519	-8.38406	-5.11283	171.765	199.241	220.687	296.526	343.937	376.421
763	20427.3	33.4173	1107.88	17.0137	18.1244	20.5736	1.64171	1.00419	0.978261	2.56867	1.6057	1.56635
764	20394.3	14.3347	1669.89	15.5562	16.9921	19.107	249.468	289.068	242.867	652.259	756.605	633.327
765	20391.3	0	2670.64	12.0607	13.2019	16.1618	0.240118	0.237973	0.185677	0.373005	0.373792	0.28977
767	20355.3	83.2727	385.219	26.1391	27.0941	29.063	131.122	96.7101	54.3906	225.462	169.054	98.2047
769	20256.5	59.9757	1520.87	8.94652	9.65459	11.4352	373.027	397.848	395.124	647.458	688.379	687.081
770	20252.3	0	349.886	20.2593	21.1808	23.492	133.152	130.545	90.9792	223.942	221.554	153.395
772	20232.1	16.6498	419.342	19.6376	20.577	22.9193	120.653	114.804	74.7516	190.885	181.628	116.227
773	20209.1	0	1801.67	12.887	14.3503	16.4712	557.334	624.851	569.853	974.692	1098.37	996.802
774	17332.7	0	5998.44	25.864	27.1339	29.7603	0.311278	0.38662	1.12734	0.665523	0.803156	2.35991
775	20203.7	0	2768.96	26.9392	28.2354	30.5636	6.00842	3.52804	5.39663	11.6081	7.6124	9.99187
776	20131.3	0	2387.24	13.1376	14.9436	17.0253	60.8615	101.045	56.4065	108.286	183.187	100.975
777	5114.81	0	3743.21	-11.9257	-10.0708	-6.66756	3.77847	4.32232	6.29273	294.462	341.039	495.337
778	8634.67	13.3369	1956.21	-10.3881	-9.03281	-6.71002	10.2178	11.1687	10.8408	126.957	140.394	141.816
779	20084.3	0	2882.77	11.3812	12.02	14.3513	303.834	265.393	182.104	493.594	427.792	290.31
780	10258.4	7.1827	2453.33	-14.1414	-12.233	-8.97437	3.25899	3.6287	4.55103	142.271	155.011	187.936
782	19957.5	0	1877.66	11.9656	13.5026	15.6314	549.118	565.221	568.14	850.657	878.041	882.997
783	19950.5	0	1725.22	5.40896	5.97881	7.17558	139.696	133.959	134.137	343.933	332.631	329.11
784	19900.8	16.6671	3309.91	24.1032	25.2355	27.6469	14.6815	12.0696	12.7661	24.9776	20.238	21.3248
785	19870	89.048	4384.27	11.5888	13.3443	15.7788	3.21197	3.89441	3.57704	2.04566	2.82817	2.06969
786	17007.6	0	3461.24	23.691	24.6605	26.8765	6.99872	5.44437	5.39257	15.1239	13.6314	12.2622
787	18254.5	16.6907	1654.48	-7.95201	-5.8627	-2.70264	92.2219	110.32	115.946	170.885	204.595	215.858
788	16898.1	0	1245.98	21.6789	22.6984	24.9574	91.4518	65.1162	73.0877	193.226	136.047	152.678
789	19615.4	33.2886	12184.1	27.4026	28.8081	31.7711	3.07239	6.48985	5.09401	5.60164	11.248	9.3497
790	19557.5	16.6324	1788.37	20.6278	21.7634	23.9077	21.4654	27.1572	22.1843	135.395	156.119	128.837
792	19511.5	83.3676	12807	26.7679	28.2534	31.3259	1.96918	5.72668	8.6437	3.44651	9.83791	14.8247
794	19391.8	0	984.946	4.95003	6.80354	9.64408	330.696	387.542	399.13	686.479	799.71	818.229
796	19306.8	24.4514	2029.07	-2.09836	-0.622143	2.45513	133.422	134.474	150.076	243.988	243.792	270.376
797	19270.4	49.055	3568.62	-14.5929	-11.9237	-7.31433	51.6163	65.9007	93.96	83.7276	107.863	154.631
798	19235.7	16.6795	1939.44	19.0873	20.214	22.344	108.778	110.514	99.8655	218.222	220.227	197.403
799	19158.6	22.3138	1820.61	1.27313	2.9416	5.68185	1.57691	6.83916	6.74852	2.42054	10.5934	10.1317
800	16600.2	14.3163	1325.61	13.1413	14.5144	17.0817	96.6706	114.366	64.0209	209.446	245.851	141.045
801	16167.4	66.6384	2359.68	18.4712	20.0016	23.0921	30.6884	26.1611	25.767	60.3923	53.4972	52.6629
802	18875.8	0	1023.75	21.8846	23.2374	25.5571	8.50334	7.72185	3.67412	29.9348	31.6722	18.0934
803	18851.5	49.7943	2105.65	20.1932	21.6754	24.6949	60.4196	58.3352	55.0397	107.123	108.249	101.198
804	18823.8	0	1922.33	6.32323	6.97056	8.25198	304.189	288.423	265.857	834.089	794.423	726.89
806	18795.1	70.1367	1674.22	9.71759	10.497	12.4458	139.833	153.315	141.493	239.893	261.642	239.862
807	18750.3	14.2711	1615.92	13.9572	15.3849	17.7396	97.3355	105.697	63.8223	203.421	224.459	133.64
808	18731.5	0	2523.82	8.15704	9.00331	11.627	8.24031	8.03214	8.4035	15.3784	14.6979	15.0013
809	16903	0	2316.55	-1.06261	0.941787	3.36415	121.706	148.734	147.052	297.305	365.865	362.27
810	18688.4	32.9889	1367.1	20.4716	21.7298	23.9303	150.582	146.068	124.54	316.162	299.185	266.693
811	18649.8	43.0248	7584.13	21.0407	22.2717	24.6277	0.563584	0.625656	0.482288	0.724241	0.767784	0.617486
812	18622.2	16.753	1144.36	19.82	20.949	23.3782	189.273	218.177	200.457	353.285	408.47	376.533
813	18622.2	83.247	2340.41	20.3509	21.8441	24.8517	84.7704	90.118	91.9266	153.029	166.192	168.791
814	18594.4	50.0873	1195.44	19.4262	20.5663	22.9396	206.306	242.633	219.484	412.328	482.622	439.478
815	18575.7	12.8357	2793.4	-14.0647	-11.4205	-6.90518	64.7426	78.4627	103.761	115.463	139.177	183.823
816	18546.1	20.0003	3176	23.171	24.178	26.282	536.884	557.3	535.93	985.645	1029.55	1006
817	18545.9	20.0006	1852.85	25.5337	26.5241	28.5785	1128.92	1178.66	1038.7	2114	2208.04	1943.58
818	18545.9	16.6671	2937.97	26.989	27.9673	29.8206	1057.8	1130.6	1076.13	1893.73	2031.18	1928.63
819	18541.2	0	3077.95	26.8531	27.8794	29.7735	1156.56	1224.37	1290.09	2231.02	2367.52	2471.59
820	18540.7	0	3249.65	26.0362	26.9156	28.7557	1139.79	1151.76	1084.69	2331.5	2353.5	2211.69
821	18539.4	33.3046	1206.55	19.141	20.3076	22.6255	269.034	313.878	261.568	498.428	580.657	484.332
823	18528.2	20.0113	1867.19	26.6687	27.5103	29.3589	766.099	905.923	863.875	1437.37	1701.29	1624.13
825	18520.5	0	3927.81	26.8532	27.7586	29.5869	604.869	601.848	670.933	789.309	794.415	893.207
826	18517.9	50	1665.22	23.9048	24.9269	27.2345	2206.15	2180.07	1986.27	5065.49	5026.43	4604.02
827	18494.4	39.9695	1591.57	25.6978	26.5382	28.3083	641.502	845.804	799.132	990.013	1260.56	1181.32
828	18473.9	0	5239.74	27.1744	28.1683	30.1506	19.3239	17.9881	15.7275	34.1679	31.8573	28.9592
829	18470.8	50	1191.31	25.6241	26.6212	28.5186	814.146	775.705	654.341	1657.19	1574.41	1338.11
830	18470.4	40.0073	1746.26	23.5839	24.458	26.2817	984.636	1255.8	1212.91	1450.57	1862.63	1793.71
831	18457.9	0	1331.97	26.8922	27.7984	29.694	14.544	13.7674	14.3353	35.4182	33.6558	33.4354
833	18427.1	50.0083	1202.48	23.6901	24.5871	26.4108	752.75	885.481	855.787	1171.55	1377.44	1332.45
834	18407.6	0	535.649	26.7206	27.9508	30.1643	105.102	93.7478	58.5951	168.589	151.088	91.1153
835	18397.8	19.9819	7132.92	26.6429	27.6227	29.6278	5.40682	14.1186	10.8439	9.30353	24.1815	18.6253
836	15811.7	0	3164.66	18.2108	19.0784	21.0283	7.11901	8.82356	11.1645	15.4123	20.7216	25.895
837	18376.7	0	5001.53	13.4922	13.9538	15.7121	1.31061	1.64933	2.0518	32.6151	35.4894	40.1378
838	18354.1	0	2757.73	26.9229	27.7619	29.6287	502.698	614.149	601.962	762.513	950.429	947.597
840	15742	66.879	12612.3	20.7417	21.8257	24.6967	22.0472	11.9048	12.7936	44.8639	24.0786	25.9626
841	16514.5	88.6706	1179.26	9.27971	9.68937	11.2916	366.412	401.195	388.118	718.21	787.492	761.892
842	18273.3	0	608.374	26.2173	27.2744	29.3922	530.259	517.806	382.633	1316.4	1301.11	1025.71
843	18241.1	16.7134	2662.19	9.00526	9.71271	12.1915	33.9858	32.043	29.8615	69.5947	67.1634	61.3351
844	15552.6	0	1196.9	17.8187	19.1632	21.5622	170.012	187.548	185.236	369.751	407.043	402.402
845	18157.6	75.2021	8420.7	12.5415	14.2468	16.836	1.26591	1.13265	1.12441	1.78459	1.43808	1.4459
846	18123.8	0	1485.99	25.2977	25.9421	28.41	116.919	93.4649	57.7147	245.144	203.978	132.548
847	18092.4	0	1356.06	17.5308	18.904	21.2386	205.306	229.321	223.838	377.44	421.171	417.381
848	18070.5	0	992.386	27.8929	28.9356	30.7243	20.3016	25.6736	78.2359	38.9768	51.5486	164.041
849	18058.6	0	565.777	28.3262	28.869	30.6252	93.9328	146.59	191.85	190.927	293.884	377.52
850	18001.7	0	343.286	23.5934	24.4975	27.2343	260.564	228.097	74.0882	538.265	478.125	154.663
851	15374	0	1249.42	16.5313	17.9848	20.316	205.126	226.743	220.393	427.365	471.201	457.193
852	17975.4	0	741.529	20.4849	21.3528	23.8779	20.3888	19.1794	8.17269	36.0752	34.3768	14.4651
854	17917.6	14.1498	1176.07	6.90492	8.87307	11.6968	338.859	372.904	402.619	596.154	655.306	710.034
855	17914.9	0	1648.79	14.4934	15.9498	18.0528	355.452	400.477	353.418	950.054	1067.49	946.95
857	17912.4	22.1843	1383.28	5.48948	7.28552	9.29597	531.071	608.796	622.829	1080.36	1242.31	1275.46
858	17893	0	1117.3	24.9702	25.8123	28.2165	138.649	103.284	81.3173	236.456	176.028	137.053
859	17887.4	0	1364.78	-4.26847	-2.52861	-0.25655	194.575	222.102	244.399	773.852	872.009	959.902
860	17835.1	0	2523.57	22.4563	23.1703	25.1593	644.908	643.2	578.919	1573.45	1573.06	1412.14
861	17812.8	100	822.934	23.8927	24.8585	26.5875	649.423	756.933	779.776	1665.31	1947.42	2005.96
862	17751.5	0	2944.44	25.5293	26.4733	28.4672	172.082	127.029	123.191	350.202	255.18	247.345
865	17663.2	0	2975.05	24.3073	25.3008	27.3413	201.049	168.071	159.268	406.925	333.696	313.51
868	17558.9	0	1352.36	-0.842888	0.788696	3.78698	292.895	320.096	308.33	593.494	650.723	630.932
870	15477.5	0	1533.89	-1.55719	0.159286	3.27774	251.609	282.993	281.742	527.051	593.983	594.583
871	15477.5	0	1439.31	-0.624154	0.917126	3.86851	334.021	363.534	346.184	677.937	737.188	707.33
872	17446.8	14.4686	1465.3	15.0131	16.5716	18.9815	219.815	264.744	262.06	397.219	475.564	470.829
873	17432.8	33.4044	1350.36	15.9014	17.2067	19.995	51.6163	38.0613	20.497	119.774	92.1458	50.3441
874	4293.97	36.572	3620.32	-15.6722	-13.9125	-10.4324	3.85006	4.90618	6.06521	182.543	221.777	270.566
875	17416.8	16.7209	2803.54	11.4097	12.0276	14.2632	366.499	311.632	192.626	674.319	569.527	349.33
876	17409.2	79.9997	912.947	24.6546	25.6444	27.8932	958.525	1074.67	1013.55	2447.73	2730.11	2585.67
877	17399.7	0	619.757	18.0528	19.0966	21.4176	3.69078	3.37313	2.05614	6.87227	6.52969	3.95819
878	17371.4	0	2782.23	27.0054	28.3033	30.6523	20.6014	13.6798	17.9837	42.0818	30.489	38.3727
879	16350.4	0	6352.35	-13.1657	-10.3314	-6.00709	28.8055	46.442	62.5854	36.8901	59.8598	85.4361
880	17320.3	0	3027.32	12.8545	14.7099	16.8967	28.7214	39.9286	27.8766	73.5588	94.75	76.1809
881	17296.9	27.5561	4720.1	-15.0046	-12.2538	-8.31178	62.9277	83.9142	128.096	110.757	147.416	223.746
882	17294	0	2828.4	26.8604	28.1747	30.569	6.72401	4.50508	6.11135	13.9407	9.22543	12.3336
885	17206.7	0	2900.52	11.8824	12.5294	14.5322	333.44	281.727	154.379	667.536	561.558	311.498
886	17157.4	33.1833	1424.21	13.4674	14.9288	17.7439	84.204	84.4255	54.309	152.416	151.446	97.2634
887	17145.5	0	6172.62	-8.7236	-6.07172	-2.12771	71.9788	88.8738	100.187	176.66	214.201	238.903
888	17119.6	0	6856.09	-8.86885	-6.13703	-2.243	97.3316	117.535	135.808	194.378	233.159	267.373
889	17011.9	0	2621.54	-7.19729	-5.23705	-1.81761	104.695	119.885	129.454	233.062	262.801	280.256
890	15959.2	100	1880.45	-9.77248	-7.22947	-3.27292	45.6081	50.2208	68.2116	91.5085	101.12	138.746
891	16966.9	0	1610.8	4.69991	6.56149	8.62565	853.085	947.087	913.161	1880.03	2084	2010.93
893	16920.7	66.6891	1456.84	21.4489	22.5524	24.7975	33.155	49.2457	31.565	60.8094	90.8589	57.8389
894	16287.2	100	2011.14	-19.5124	-17.3136	-12.9588	23.197	32.1631	49.8285	79.4533	108.748	166.927
895	16774.2	0	3554.57	11.6345	12.7017	15.5294	0.0998076	0.396389	0.329359	0.22878	0.950405	0.646222
896	16774	0	1690.19	19.231	20.1433	22.6262	369.853	377.265	272.722	896.179	911.442	670.922
898	16679.8	59.9166	11647.2	26.2935	27.7682	30.785	1.50687	2.8173	4.34002	4.18452	7.06175	10.9909
899	16667.6	79.915	12932.2	26.5224	28.0219	31.1196	1.76794	3.10191	4.55017	4.08003	7.02126	10.6605
900	16652.6	71.2513	1117.4	13.7714	15.1276	17.7226	24.105	14.4345	9.44043	46.5822	28.0296	18.1757
902	16596	100	12842.7	26.0797	27.5871	30.6791	1.88042	2.03793	4.30528	5.05094	5.84584	11.2269
903	16596	100	13570.9	26.2324	27.7199	30.7287	1.22607	1.73695	3.49943	18.1901	20.0718	25.0106
906	16523.2	79.8256	13516.8	26.1045	27.5962	30.617	1.31523	1.98034	4.11766	16.3239	22.059	26.0889
907	16506.1	0	4851.46	9.95594	10.5078	12.2992	9.9533	8.74452	4.31415	20.2349	17.599	8.67235
908	14119.8	33.2928	1699.63	6.10315	7.48976	10.111	95.2861	86.7919	73.4947	293.93	267.823	230.872
909	16407.6	28.4311	4268.83	-11.8909	-8.94786	-4.8649	72.59	89.4215	114.671	148.441	182.962	232.248
911	16362.6	0	2800.1	-2.9211	-0.784478	3.10252	188.063	214.51	233.698	269.024	306.678	336.295
912	16349.9	0	1440.41	21.3102	22.2655	24.5163	56.5057	48.5056	44.7791	137.857	120.989	110.563
913	16282.4	9.75845	1794.08	-7.49526	-5.63733	-2.89764	177.246	200.654	216.365	364.922	409.355	439.71
914	16282.2	0	1253.8	3.49262	4.45244	6.53657	537.523	554.276	588.297	1351.59	1389.96	1470.72
915	15280	29.656	2652.05	-9.6494	-6.79892	-2.77597	25.3253	37.3447	49.2806	47.2878	70.4792	94.1862
916	16267.5	71.3192	4641.52	14.2537	15.8617	18.4451	9.85305	8.50715	9.26075	13.1372	11.1692	12.5309
918	16070.6	42.9374	1890.38	1.59183	2.80609	5.81519	10.5392	11.7436	9.96963	13.6959	15.5366	11.7332
920	16034.3	66.6662	1989.36	10.6681	12.0156	14.7855	310.054	289.969	266.432	658.656	614.998	565.467
921	15979.6	60.061	13064.8	20.3689	21.6372	24.1058	0.611423	1.66539	1.6685	1.28734	3.44591	3.3021
922	15978.4	100	12137.5	21.0668	22.0556	24.7411	3.20788	2.12325	2.62454	16.4699	12.0496	13.9732
923	15924.4	0	1283.18	19.3404	20.4746	22.7277	290.215	314.379	254.156	634.589	679.618	554.421
924	15910.4	0	4527.45	-13.3587	-10.8127	-6.48484	30.7194	44.2514	56.3068	57.228	81.8964	104.331
925	8753.49	0	1850.06	-4.3979	-4.14944	-2.31314	72.1321	82.1647	77.6941	821.589	950.276	947.692
926	15895.6	67.018	12651.7	20.9148	21.9322	24.6391	4.72428	2.79785	3.19036	9.31476	5.51074	6.34314
929	15833.3	0	1925.57	8.78688	9.47492	10.9942	611.211	567.564	444.601	1478.9	1369.34	1057.16
930	15759.7	33.4244	1668.26	11.6075	12.7266	15.0096	329.283	305.044	253.774	772.762	711.714	588.639
931	15748.9	10.9958	2461.56	-4.55544	-2.1922	1.51803	180.412	196.252	218.494	404.339	441.197	489.157
932	15708.9	41.7763	2180.68	-12.4403	-10.2974	-6.77885	41.5575	46.6208	50.6039	230.51	258.676	277.683
933	15685.5	16.6438	2710.01	4.35566	6.47362	8.73481	78.9215	94.6342	95.2972	216.724	253.911	258.682
936	15641.4	0	1613.22	16.6527	17.5979	19.7729	42.6029	38.0392	31.077	102.619	92.1469	76.3988
938	15540.7	0	5503.86	7.67201	8.17096	9.78974	2.33507	2.86146	1.83277	10.8274	13.6666	8.23308
939	13863.3	100	2439.87	-19.8436	-17.7152	-13.7104	4.80615	6.08636	8.80245	82.6891	99.6233	132.184
941	15477.7	0	1942.39	-1.8902	-0.212241	1.91077	203.091	236.716	245.811	484.172	562.339	584.826
942	15465.1	79.9766	831.126	16.469	17.8602	20.4251	27.549	14.3501	10.0122	62.082	33.2403	22.8014
943	15465.1	0	2610.11	16.3711	17.0379	18.9468	6.68636	6.89153	5.12735	18.8232	18.583	14.0855
944	15455.3	22.3675	1384.97	7.40313	8.01484	9.69337	288.287	307.916	322.633	571.622	608.227	637.07
957	15403.9	0	1085.09	5.47538	7.44438	10.3591	317.818	344.748	368.388	654.269	710.698	760.071
979	15269	0	3080.21	12.2122	12.9153	15.2595	143.516	133.855	95.5118	300.698	279.602	199.275
982	15232.7	0	4153.26	11.0508	11.7669	13.6171	10.9598	10.4788	8.62279	24.3798	23.4264	19.1512
988	15149.5	11.1308	854.119	-10.7035	-8.83897	-6.01052	109.481	117.4	139.665	207.95	222.222	266.136
990	15138.3	37.783	2021.92	9.42319	10.5267	12.6899	240.272	269.196	233.272	460.58	518.187	443.142
997	15049	0	2243.22	-3.64196	-1.82884	0.482888	130.254	151.267	172.634	253.646	296.753	341.33
999	15020.6	100	2608.78	11.0447	12.8189	15.2832	27.9827	26.142	20.2734	60.324	56.1254	40.7489
1013	14816.9	12.3357	1777.37	-2.08323	-0.253311	2.38031	10.4425	12.0212	14.4266	11.1651	12.9198	16.1935
1014	14813.1	47.9159	3369.87	-13.284	-10.6082	-6.01595	18.9708	27.5404	39.0175	38.8401	58.1235	84.5649
1023	14773.4	0	1742.31	-0.996557	0.393407	3.1536	278.453	289.755	281.393	650.684	673.298	660.272
1025	14745.6	33.3675	8377.6	16.9983	18.4106	21.1527	4.57235	4.15127	5.4255	9.5889	8.69359	11.3857
1036	12794.1	71.5985	1083.04	9.38995	9.88548	11.5331	202.082	224.03	217.133	520.604	579.532	558.288
1037	13469.6	73.0164	5153.45	-1.92103	0.150277	3.68969	127.398	134.521	153.284	278.519	296.759	338.692
1038	14614.2	66.6658	1388.76	14.9017	16.2598	18.8537	36.325	32.1142	18.0551	110.871	99.8533	57.0923
1054	14405.7	56.7265	5100.7	8.5688	10.6113	13.1145	9.36545	7.32737	11.4045	18.9988	14.1757	22.5926
1060	14306.8	0	1296.19	11.6212	12.4615	14.3934	145.018	133.448	128.549	402.234	373.804	367.154
1064	14205.2	28.9016	1735.85	8.72595	9.93774	12.0044	132.486	149.253	135.855	370.416	421.212	383.742
1065	14186.2	49.9995	2222.63	-14.9355	-12.443	-8.06372	54.9699	60.4264	97.4324	126.366	138.261	222.772
1066	14154.3	59.9695	1839.68	12.0333	13.4825	15.9379	54.0139	61.5848	40.5283	136.418	156.509	103.656
1068	14101.8	29.1917	1123.16	1.07041	2.90748	6.09513	255.752	291.859	293.274	581.542	665.43	669.188
1070	14080.6	0	1672.15	3.85471	5.52579	8.4251	110.01	100.546	96.1696	265.02	238.286	228.686
1075	13996.6	40.0919	2228.96	7.65951	9.53601	11.9602	18.8042	32.3761	23.0318	48.0274	84.7817	58.3516
1076	13979.5	0	1088.77	2.58819	3.91284	6.41547	278.777	300.664	284.904	717.663	773.21	732.088
1079	13932.9	100	4523.1	-14.2304	-11.4047	-6.50459	20.98	29.7684	46.4716	42.9912	63.4315	101.011
1080	13925.9	50.1919	1994.09	11.0681	12.5999	14.8915	29.9118	28.7399	22.8227	56.3108	53.057	41.6895
1087	13877	100	1678.57	10.793	11.733	13.7893	202.539	207.83	201.492	540.16	557.121	544.886
1089	13833.7	0	2245.86	-0.0762742	1.93765	5.42176	172.185	192.199	202.424	392.459	439.29	461.654
1090	13818.4	39.9686	1373.01	12.8005	14.0223	16.4213	80.965	64.0112	46.0369	215.571	168.127	122.847
1091	13815.8	55.9634	1195.52	3.43382	4.45247	6.66684	356.499	373.252	385.33	882.7	921.275	952.498
1094	13800.2	0	1243.06	10.1171	11.9798	14.5527	247.888	273.421	291.417	685.587	758.74	813.008
1100	13710.1	0	1455.69	-0.524694	1.20886	4.37856	271.803	308.273	307.842	631.61	717.687	716.213
1109	13563.8	83.2655	4426.26	12.5243	14.1916	16.6431	1.54379	1.68462	1.59185	1.54475	1.7231	1.54652
1114	13420.6	59.7562	2303.24	-11.7272	-9.30166	-5.18235	39.7317	52.0699	60.4839	88.3867	116.293	136.16
1116	13416.5	33.0878	1693.35	10.1491	10.9931	12.9342	103.002	111.544	102.668	258.508	280.372	259.446
1118	12750.1	64.8139	2280.48	-18.1395	-15.6013	-11.0813	27.7411	35.6104	50.8619	128.036	162.929	228.491
1119	13378.3	80.1675	1533.3	12.0993	13.5337	16.1551	103.786	87.0393	72.5436	276.185	229.792	193.593
1120	6037.84	25.6422	2021.7	-8.83515	-7.493	-5.12693	7.70991	8.80293	7.99941	128.765	145.835	133.091
1134	13151.8	83.5999	4914.41	11.329	13.0862	15.566	1.71584	2.3688	2.02166	1.72324	2.85468	1.97744
1135	4044.98	24.271	3196.81	-20.2946	-18.3143	-14.6993	1.51416	2.55008	3.00343	18.2465	30.8074	37.4536
1137	13014.5	11.8342	2604.39	-12.9785	-10.7237	-7.0332	27.8707	30.754	38.9558	116.765	128.963	162.038
1139	12999.2	0	978.587	5.63935	7.46034	10.1604	204.357	239.171	242.082	702.725	823.57	835.402
1143	3991.39	0	3793.05	-20.9812	-18.9872	-15.3184	0.303749	0.542447	0.589926	13.335	20.6544	24.7833
1145	12916	0	1642.24	0.530646	0.826321	2.99188	52.7823	50.3051	57.167	651.247	605.672	653.082
1146	11919.5	36.9621	2597.93	-10.3141	-7.28517	-3.13903	29.3784	43.891	58.9048	77.3212	114.753	154.67
1153	11031.4	83.4312	1393.25	8.98347	9.72296	11.5582	146.699	157.965	150.706	423.626	452.05	430.923
1155	12794.1	33.0014	3317.97	5.94175	6.44046	7.89609	30.3592	32.8239	30.1862	71.2933	77.141	71.155
1156	11524	56.7912	4301.19	-9.92528	-7.74824	-4.03593	76.819	87.9834	103.662	248.707	284.739	334.96
1159	12689.3	14.0759	857.157	-7.82096	-5.96418	-3.18987	93.1029	94.4064	112.952	261.924	266.612	319.715
1160	12685.1	100	2636.46	-2.79208	-0.586625	3.27223	115.023	123.819	130.59	272.705	295.095	314.048
1164	5976.81	0	2562.35	-10.4822	-9.09433	-5.87654	1.17829	1.25839	1.74542	425.505	450.245	621.631
1165	12596.3	10.8192	1727.17	-0.315311	1.12454	4.0085	130.826	143.828	155.56	344.795	373.719	404.495
1203	12322.8	75.0014	2698.76	-11.8426	-9.68007	-6.01257	39.4864	43.1915	51.9348	126.871	138.903	165.604
1216	11252.9	9.73191	1169.69	-13.5424	-10.8577	-7.00598	55.0774	77.5588	106.892	143.852	202.775	278.146
1220	12293.7	0	1783.02	-7.23958	-5.36884	-2.61388	97.3217	103.996	112.149	208.556	223.212	249.094
1234	12253.4	37.6947	4509.27	-16.0998	-13.6287	-9.89382	40.2472	56.0146	82.952	104.75	146.829	218.608
1244	12222.2	100	2025.37	-10.3257	-7.64595	-3.56135	26.0029	30.5895	44.505	66.9571	78.6127	115.87
1245	10504.4	0	2323.75	-2.27604	-0.506036	1.57052	135.085	142.218	154.555	281.932	297.331	318.52
1252	12175.9	0	3727.95	-13.2134	-10.7149	-6.40593	11.2863	17.2454	21.7672	35.4575	50.5799	63.3022
1262	12134	10.6651	3047	-11.8955	-9.56398	-5.64084	54.715	70.0207	88.5309	136.567	174.899	219.411
1271	10931.4	0	3505.09	-13.8256	-11.2712	-6.92652	12.0643	18.8447	23.7619	31.1355	49.8587	62.9947
1272	12065.7	16.8474	1655.17	7.37772	7.97307	9.57702	548.653	583.764	607.018	1257.04	1335.32	1389.71
1284	10807.3	100	4830.77	-1.04168	1.07532	4.54224	61.767	66.4824	73.9908	14.1153	14.6434	16.2683
1291	2607.75	78.5379	2602.41	-19.0171	-16.9605	-13.1442	0.67032	1.18048	1.41736	23.683	40.4879	49.8113
1297	11932.5	76.5158	3823.1	-20.3932	-17.7838	-13.1272	7.19081	10.5819	16.4002	36.5927	53.6011	82.9136
1307	10359.8	0	2605.04	-6.35029	-4.45543	-1.63937	120.048	132.887	138.421	366.629	403.266	422.029
1321	11828.4	59.7904	1904.05	-7.6574	-4.9834	-1.12176	162.285	190.905	218.978	456.396	533.38	609.699
1327	11805	75.9975	2832.24	-18.0728	-15.1687	-10.3078	21.0777	27.6684	38.6539	111.124	145.119	202.048
1372	11591.4	0	1386.94	7.31521	7.81241	9.47155	179.342	194.257	196.757	513.072	557.066	562.415
1379	11565.5	0	1467.37	0.121537	1.60757	4.44594	221.703	239.44	232.794	813.48	876.836	865.361
1381	11545.2	0	1022.58	-2.20719	-0.491385	2.14326	116.292	134.724	148.141	276.494	314.11	348.248
1382	11544.9	0	1444.52	0.376349	1.83511	4.65679	245.296	264.564	257.557	767.866	825.278	809.281
1395	11453.5	55.2879	2097.09	-10.2576	-7.42836	-3.56857	40.8295	42.6993	49.2526	113.78	118.367	137.75
1398	11439.2	0	1452.02	-0.361583	1.04773	3.82125	260.595	277.365	270.064	763.737	810.278	793.953
1404	9759.06	20.3391	1443.9	6.11617	7.92989	10.4272	105.853	124.225	125.686	376.601	442.555	451.287
1410	11362	20.5862	3810.44	-16.4121	-14.0856	-10.4427	35.8019	51.7079	80.0479	93.8961	136.788	214.342
1428	11268.8	0	1504.22	-0.526398	0.779536	3.45387	166.774	176.34	166.448	476.797	501.741	477.934
1430	11252.7	100	1724.91	-10.4856	-7.89667	-3.84072	23.2285	26.6561	39.4455	63.6788	72.4462	107.593
1434	11224.6	0	2787.62	-6.59445	-4.89615	-1.67896	127.397	134.537	154.686	361.473	381.309	436.05
1440	11204	0	2166.32	0.171428	1.81933	3.78048	226.989	243.203	255.644	547.096	584.05	615.13
1441	11203.8	14.1655	1208.3	0.735533	1.93985	4.35734	289.339	317.28	322.895	1061.65	1157.23	1182
1442	11177.2	54.1944	3880.47	-13.8914	-11.1602	-6.3764	13.1298	18.8962	27.1929	33.5085	50.2772	74.551
1450	9934.32	87.4686	5055.89	-1.38923	0.647942	4.13465	86.3884	89.6167	103.366	195.615	202.796	235.825
1453	11118.1	0	1438.06	-1.53634	0.100301	2.08254	284.19	314.288	313.38	888.703	981.618	978.554
1455	9459.22	16.7078	2354.64	-0.676349	1.37044	4.41874	154.706	160.911	183.239	570.369	595.931	676.437
1466	2741.2	34.3074	2941.54	-18.7364	-16.7256	-13.0351	2.16746	3.43543	4.11307	46.8853	72.8989	88.8419
1472	10946.4	0	1238.05	3.3743	4.51688	6.83167	228.61	244.88	266.595	605.529	648.886	707.07
1473	10946.4	0	1135.04	-7.48529	-5.61224	-2.90135	87.5149	91.1776	106.238	286.69	297.3	347.62
1474	10944.6	19.8088	2118.17	5.60117	6.09617	7.46126	76.0491	74.5005	77.6246	314.57	307.535	321.664
1475	10925.7	32.3912	5291.07	-7.2958	-4.94573	-1.14221	77.1707	93.0193	105.047	236.276	281.715	314.807
1476	9906.09	45.4906	2298.75	-9.27369	-6.66973	-2.87289	11.5908	17.9165	23.0116	36.401	56.5376	73.1896
1479	10895	10.5321	3489.65	-14.299	-11.4537	-7.44722	24.8107	35.5071	55.2219	84.481	118.174	178.201
1486	10857.4	0	2042.01	-0.949794	0.781671	2.77106	196.648	209.262	221.876	437.952	465.464	493.131
1487	9249.45	0	1140.73	-7.56147	-5.71482	-2.94758	119.575	129.126	144.954	432.821	465.198	529.126
1488	10831.2	37.0151	2525.33	-11.5101	-8.99737	-4.85757	31.4113	40.1898	48.059	95.1154	119.355	143.521
1495	10782.5	21.9407	2461.91	-13.2358	-10.6115	-6.22779	56.6218	75.1463	90.4254	177.782	235.34	283.65
1497	10740.9	100	4044.46	-14.7749	-11.486	-6.41156	22.482	34.5014	53.7332	69.387	106.374	163.971
1499	10723.2	21.5263	1803.5	-2.34769	-1.02395	1.90388	100.369	107.131	110.198	400.443	424.73	435.649
1507	10672.9	10.8769	2554.78	-13.3882	-10.5117	-5.7739	42.7118	54.9403	80.0291	152.636	195.108	281.984
1531	7615.51	20.3241	3107.08	-8.08521	-6.81382	-3.52102	2.99155	3.03684	4.00826	494.542	498.724	654.277
1532	10504.4	20.2042	1495.08	5.24462	7.10473	9.16004	502.691	555.674	574.448	2262.09	2487.72	2575.72
1541	10459.5	20.3087	1476.04	5.42787	7.24825	9.25352	417.112	464.03	485.235	1982.85	2201.42	2301.69
1547	10401.1	0	2493.2	-3.67158	-3.09686	-1.29927	102.063	129.563	122.272	435.569	556.134	524.938
1550	10333.5	37.3977	2811.35	-13.5216	-10.9121	-6.61654	38.9518	52.962	62.8229	132.1	179.511	211.705
1557	10236	0	859.107	7.30304	8.67353	10.8997	114.728	128.373	120.103	433.087	488.068	462.854
1568	10139.5	12.3808	2860.18	-14.1812	-11.7834	-7.72081	36.0284	40.1017	56.8485	108.119	120.562	171.322
1573	9037.68	0	2330.12	-0.146906	1.56554	4.72556	75.4048	81.9236	92.0066	266.488	290.306	322.646
1574	9391.33	36.3644	3236.8	-14.7936	-11.7705	-7.39251	33.3343	42.7694	59.5322	112.798	144.079	199.244
1580	10032.8	0	749.28	6.9802	8.29676	10.5007	154.007	167.682	164.934	558.575	612.053	601.997
1584	9963.8	0	4079.59	-5.46423	-3.73595	-0.36412	93.0569	102.372	115.536	361.451	392.696	444.024
1585	9961.16	100	5619.1	-8.64633	-6.01347	-2.01715	58.4572	71.1419	82.02	182.206	222.381	254.911
1586	9958.87	33.3333	3664.78	-6.2247	-2.85172	1.33579	71.9134	86.5051	103.211	236.663	287.746	342.092
1588	9935.43	0	2213.22	-14.5104	-12.272	-8.42551	25.9156	28.3943	35.9491	173.84	195.732	243.149
1589	8886.67	49.0087	1502.48	-13.0959	-10.2007	-6.27998	42.73	58.4885	76.0463	150.568	205.672	266.46
1594	9876.12	100	3179.11	-15.5663	-12.316	-7.09743	20.5252	29.9673	50.5513	71.6949	105.529	176.854
1599	9782.06	0	1583.52	-6.57286	-5.03297	-1.86265	166.188	174.531	193.751	610.847	640.38	703.212
1600	9781.8	54.5139	2694.56	-14.319	-11.0329	-6.10894	17.3987	24.0387	40.3854	58.6709	81.8334	137.332
1601	8785.11	51.2941	2405.84	-10.237	-7.29957	-3.17336	45.6192	58.7984	73.0547	161.535	206.827	257.276
1611	9704.29	28.9541	3296.27	-14.5424	-11.6217	-6.82342	18.071	24.7301	36.8535	66.7126	89.8867	134.655
1615	8391.92	0	3188.56	-0.20244	1.7818	4.98326	71.7674	84.4823	91.2479	240.341	285.496	306.014
1626	9593.55	0	1248.21	1.61393	3.00085	5.81638	105.3	102.888	115.784	346.7	336.429	377.932
1628	9587.35	0	2579.09	-13.6053	-11.0362	-6.66	53.034	64.6194	82.8438	174.995	213.989	274.159
1634	8609.24	77.8105	2791.89	-15.5538	-12.3732	-7.35038	20.4058	28.1273	47.2322	79.1857	108.632	181.223
1647	9342.89	0	1460.73	5.77879	6.73132	8.71355	378.064	391.144	428.091	1763.79	1825.16	2000.57
1649	9337.97	57.3625	2119.36	-7.73082	-4.90468	-0.976962	133.221	160.283	185.147	475.274	566.446	651.874
1651	9327.07	0	2476.83	-12.1422	-9.87554	-6.0457	41.0205	49.7323	65.1808	146.546	177.983	231.308
1652	9296.17	0	1636.16	-6.15342	-4.30565	-1.63763	143.094	155.049	172.413	464.271	501.061	561.665
1711	9254.64	0	3572.64	-15.2937	-12.2396	-8.04348	11.5328	17.9458	28.0134	54.9866	85.518	132.594
1724	9249.45	16.3291	1351.48	-6.47796	-4.60253	-1.85003	107.598	120.409	132.785	335.64	366.861	410.594
1773	9217.51	100	3063.84	-14.5462	-11.2778	-6.21397	13.9938	20.7455	34.9747	52.316	78.3278	135.081
1794	9191.51	0	3988.91	-14.7269	-11.9365	-7.8789	10.4368	16.387	27.9759	35.4347	55.3081	94.3359
1839	8300.68	11.6617	3616.75	-14.3877	-11.6092	-7.62377	16.4181	23.2746	37.1459	63.6422	90.6415	144.19
1846	9132.3	0	4193.69	-0.440337	1.68409	4.79793	66.0791	71.1955	78.7289	192.342	210.386	231.327
1875	8101.44	100	5172.98	-14.9881	-11.9696	-6.88417	12.7797	17.9029	28.2273	51.4055	72.8566	117.437
1885	9085.23	19.7496	1119.7	-5.82462	-4.19384	-2.11427	58.8567	66.2803	72.0778	1685.37	1882.97	2047.32
1901	9061.87	0	3092.94	-7.87858	-5.55315	-1.72781	68.6006	83.5393	96.6694	231.225	282.41	325.925
1918	9038.39	0	1765.18	0.697081	2.39636	4.86423	428.909	466.221	512.577	2906.04	3153.17	3469.05
1924	9018.05	0	6613.63	-9.05529	-6.32617	-2.46791	50.8544	61.4106	74.1173	174.77	210.675	253.568
1951	8967.5	0	1492.54	-1.01616	0.640224	3.08327	164.391	185.603	213.921	1823.62	2018.33	2278.33
1956	8962.14	100	2984.04	-9.36278	-6.51039	-2.50062	26.5766	30.3044	36.232	71.8742	82.0431	99.5861
1972	7617.09	16.6671	2616.33	-5.62582	-2.39904	1.70113	76.6462	89.5911	108.004	337.592	393.798	473.238
1981	8911.85	100	2583.22	-9.49876	-6.68186	-2.63466	20.1244	24.1034	30.969	66.7081	79.9362	103.553
2051	8763.34	0	3586.27	0.356678	2.47742	5.64605	41.7879	47.1957	51.2056	168.045	191.719	210.918
2057	8738.51	0	2583.45	0.824676	2.75189	5.99521	64.813	75.7242	80.3749	188.266	223.198	233.476
2125	7539.47	50.5835	2656.59	-10.0178	-7.38358	-3.60474	2.13781	3.87813	6.19761	8.94436	16.1063	25.9292
2132	7320.82	59.1878	5860.02	-0.651671	1.43231	4.8474	54.2338	57.8149	63.509	29.7263	30.3989	32.5206
2151	8466.5	16.3833	2220.9	-11.4006	-8.99683	-4.96079	29.1124	35.8178	42.9886	97.7446	119.881	144.309
2186	8355.15	58.6149	3078.89	-16.7426	-14.3886	-10.7202	28.451	39.4516	60.2097	105.242	146.548	225.8
2191	8347.42	25.1094	2292.36	-10.1472	-8.27651	-5.16074	51.6712	57.0852	60.4475	344.456	380.104	397.711
2192	8347.21	19.5184	1260.54	3.18803	4.13034	6.22278	125.525	131.478	135.318	754.053	784.157	811.664
2203	7759.78	73.0182	2275.32	-7.77466	-5.35173	-1.26224	23.3045	22.8838	26.4699	357.941	361.602	424.89
2239	8152.37	0	1721.39	-14.6438	-12.4362	-8.71427	23.4521	27.1184	32.3185	191.332	222.585	265.8
2249	2810.79	65.9382	0	-21.7233	-19.4684	-15.2025	0.172334	0.248428	0.308349	20.264	29.1865	36.1604
2257	4737.5	0	3190.92	-15.9152	-13.7323	-9.56792	3.26063	3.76673	5.61118	292.158	336.243	503.005
2261	3114.06	58.3918	3366.96	-16.7013	-14.899	-11.3516	5.63847	7.60297	9.99718	143.151	178.772	228.765
2262	8032.88	0	1641.32	2.51771	2.58225	4.52569	300.624	284.186	292.062	1215.07	1147.05	1180.24
2273	7992.49	83.0309	2648.95	-10.9661	-8.31422	-4.12012	17.2559	19.8024	27.0499	66.9183	76.053	104.182
2289	7922.76	100	5007.56	-15.0134	-11.9584	-6.87637	15.3643	21.3638	33.7169	55.6174	77.8893	121.947
2331	7764.37	0	1144.16	2.15517	3.28319	5.63051	295.462	315.293	319.078	1296.5	1383.17	1400.05
2342	7716	43.2315	2568.03	-12.4245	-10.2385	-6.57805	22.5657	24.6103	29.5121	127.903	140.004	166.455
2343	7715.47	0	2995.63	1.32923	3.33811	6.53132	45.1525	52.2755	55.4681	138.977	163.797	172.722
2355	4071.73	0	3326.39	-20.2433	-18.2956	-14.7788	2.31823	3.61176	4.09594	26.1465	41.6997	48.336
2359	7690.14	19.4637	2521.39	-10.6802	-8.80425	-5.52085	30.4903	35.1004	38.2787	316.097	360.892	395.007
2365	7658.9	82.6341	3747.27	-6.45902	-4.42519	-1.01163	19.5664	18.1224	19.7237	274.2	252.972	275.465
2382	7615.1	34.1007	2721.99	-9.44191	-6.19978	-2.0182	36.263	50.8973	62.5611	148.458	207.564	255.618
2387	7592.55	100	4454.34	0.32315	2.40218	5.67049	41.9869	44.2414	49.9472	193.874	206.272	232.772
2394	7564.06	14.5057	3172.99	-14.7671	-12.0807	-8.09473	24.7301	32.6645	47.6895	128.773	165.982	229.856
2401	7538.62	0	2604.36	-8.04921	-4.97085	-0.60323	47.4621	54.0134	60.7452	305.188	348.671	392.443
2402	7538.34	14.5618	4022.35	-15.8959	-13.3484	-9.55084	38.5426	52.8244	68.2628	186.755	255.087	325.51
2406	7512.62	0	2298.12	-16.1308	-13.5988	-9.45997	20.306	23.1959	33.4916	160.559	182.843	252.26
2410	6393.73	66.9305	3082.55	-15.342	-12.4029	-7.54231	17.8497	23.3283	34.6882	97.3786	126.906	186.478
2443	6716.44	57.629	2373.72	-13.6504	-11.6496	-8.24935	3.6637	4.03855	4.74456	106.625	117.892	139.581
2460	7362.2	0	6408.41	-12.9565	-9.61209	-5.41756	6.02099	8.63695	11.4844	35.1718	46.4377	58.9045
2462	7345.47	20.8103	2797.19	-12.6514	-10.0551	-5.65722	38.7537	47.9978	60.5048	196.139	244.261	309.205
2480	7285.84	16.1958	2000.15	-13.7622	-11.5952	-7.99499	21.6845	24.9839	28.6357	188.815	220.419	250.714
2481	7285.76	16.6002	1693.17	-17.4726	-15.2214	-11.7001	41.3862	52.0366	72.4234	193.312	245.521	337.065
2499	7260.5	0	6632.92	-13.5362	-10.3471	-6.02465	6.90861	11.3344	16.3775	25.3076	41.9196	61.6776
2514	7221.6	79.8359	2362.61	-11.1049	-8.70886	-4.67895	23.4209	27.572	34.5442	81.6613	96.2697	122.085
2521	7184.22	67.083	3150.22	-14.0302	-11.5393	-7.42436	33.968	37.9424	52.0929	133.618	150.669	208.221
2522	7184.22	0	2456.35	-14.3436	-12.0975	-8.14987	20.099	21.6006	30.3197	95.915	103.469	144.645
2555	7056.49	48.9687	3075.8	-14.6626	-11.6658	-7.32467	20.7049	26.0726	36.9492	99.8396	125.884	176.751
2566	4355.13	39.5106	3523.45	-17.0723	-14.7323	-10.3254	4.54376	5.46461	7.44315	294.743	358.253	489.704
2571	6183.84	100	4655.34	-15.3329	-12.1121	-6.97224	14.737	22.6307	35.0732	76.0227	116.101	178.984
2573	6972.39	0	1214.98	0.566165	1.75254	4.3522	203.263	217.956	221.234	1006.85	1076.66	1093.27
2598	6922.37	60.0862	2047.34	-11.1741	-8.12746	-3.95313	59.6619	84.0649	109.029	248.371	351.646	456.225
2610	6897.36	49.1847	3395.57	-13.4926	-10.7702	-6.16845	19.1832	24.8378	34.2039	100.307	128.842	177.628
2632	6821.41	37.3405	3621.59	-15.0853	-12.0364	-7.64257	31.5998	40.4847	52.3718	162.569	207.637	266.731
2645	6796.46	100	3003.72	-9.1714	-6.20633	-2.24445	18.3575	19.3596	22.3086	87.8563	92.8183	109.162
2646	6796.46	58.136	3436.44	-12.3652	-9.56013	-5.00105	7.39496	9.83179	14.1873	28.7526	39.2022	57.2081
2652	6771.96	0	2558.62	-0.263564	1.49948	4.56929	53.8624	58.3322	63.2075	233.891	254.243	273.739
2653	6771.54	79.381	2751.49	-11.5957	-8.69795	-4.3508	18.1456	21.2923	27.6324	82.9627	97.2378	128.107
2663	6721.68	0	2796.66	-13.494	-10.6395	-5.94074	14.4316	17.7663	22.6015	104.61	126.612	163.634
2675	6696.25	100	3780.85	-13.0135	-10.1626	-5.46603	5.23901	7.57673	12.5698	38.0844	51.1591	76.859
2689	6620.62	51.4485	2985.87	-12.6307	-10.4061	-6.69196	12.2303	13.5613	16.911	108.482	121.316	149.333
2715	5576.9	100	3813.62	-14.595	-11.4023	-6.41819	9.9982	14.3606	23.3237	67.8629	99.7191	163.937
2721	6519.1	0	1917.47	-16.0473	-13.5259	-9.36951	13.6545	16.5822	24.0119	146.436	172.905	237.98
2726	6478	43.5725	3290.53	-13.2328	-10.2287	-6.08803	16.8929	21.7604	30.5065	110.164	138.485	183.619
2736	6441.58	0	3607.52	-14.3129	-11.4793	-7.48471	7.57334	11.7485	20.1892	43.0052	66.952	111.817
2755	6321.68	50.6192	3067.39	-14.4567	-11.4831	-7.18538	19.5391	24.6681	35.2499	115.83	144.548	199.448
2758	6317.69	0	2136.29	-13.7137	-11.5393	-7.99958	11.3149	13.5715	14.8194	192.198	228.41	246.887
2766	6287.29	100	4103.3	-16.1922	-12.8619	-7.60102	10.1767	14.0636	23.2522	66.3932	91.987	152.302
2772	6241.41	32.8026	1723.97	-1.74657	-0.340118	2.65748	41.7512	43.9733	47.4344	295.465	312.065	337.144
2780	6217.11	84.0621	2864.57	-14.1872	-11.2249	-7.03191	13.8308	17.9053	26.7013	108.849	137.204	189.993
2785	6190.64	16.0497	3201.36	-14.0026	-11.4865	-7.27233	34.5496	39.3168	52.9891	164.913	188.972	254.753
3237	6054.59	100	3575.58	-15.5687	-12.2859	-6.94262	14.4729	21.9777	32.2801	73.0951	111.241	164.188
3253	6037.84	0	5184.77	-15.7799	-13.4534	-9.82691	13.0308	20.5553	30.8771	66.5146	105.65	160.282
3317	5986.76	100	3767.15	-13.9493	-10.8281	-5.95365	13.4384	16.8381	29.249	88.6018	110.901	191.962
3377	5935.83	66.5226	2976.28	-16.1588	-12.9268	-7.95192	17.4476	22.5663	35.7957	96.4393	125.595	200.585
3382	5924.11	74.0006	2454.67	-21.2454	-18.4558	-13.7143	3.08345	4.39627	6.19971	88.7922	117.817	156.675
3436	5195.15	32.75	2479.81	-17.6124	-14.4973	-10.1672	5.82631	8.85971	14.9304	35.9619	55.1782	93.7582
3501	5781.98	100	3462.22	-14.5331	-11.343	-6.43679	13.08	17.013	29.8167	76.2808	99.5618	176.553
3523	5756.62	100	4921.88	-15.7648	-12.4138	-7.18243	15.5866	20.7585	31.6872	99.4558	133.129	205.189
3572	5691.02	16.2198	2554.65	-16.3881	-13.3201	-9.02844	5.80941	10.09	16.7389	41.2654	68.9454	111.291
3668	5576.76	100	5557.75	-9.13379	-6.31726	-2.25153	14.1007	18.6375	22.0462	118.689	152.557	174.203
3669	5576.76	100	4522.35	-15.7193	-12.3608	-7.10166	5.85368	8.12636	13.9343	30.621	42.9934	75.3993
3683	5551.1	100	3051.92	-15.5164	-12.3937	-7.2337	8.82964	11.8825	19.3012	58.9499	80.6312	130.531
3695	5525.38	100	2917.94	-14.3826	-11.2408	-6.36913	13.5177	16.8491	27.2115	93.689	113.834	182.351
3735	5456.47	86.5354	3034.76	-14.6283	-11.6612	-7.3898	14.1619	18.5862	27.258	87.8034	115.39	167.962
3738	5447.92	0	4594.94	-16.0088	-13.3668	-9.36862	20.8416	28.15	38.7649	114.05	155.469	216.23
3746	5422.33	100	4760.06	-16.1916	-12.6709	-7.43399	8.94703	12.0139	19.7312	58.1788	78.2413	130.812
3790	5370.67	100	4278.32	-16.1085	-12.9266	-8.82909	1.85135	3.63459	6.62988	17.8853	37.2578	68.6145
3792	2900.94	47.3179	3635.35	-16.8237	-14.8693	-10.9833	4.56771	6.17804	8.1776	134.019	173.397	224.598
3877	5195.04	68.2327	2929.88	-17.236	-14.1354	-9.11467	9.14245	11.8981	17.909	127.538	165.146	241.745
3879	4009.29	82.433	2560.45	-21.5139	-18.8006	-14.0551	2.51748	3.66756	5.17555	46.7121	68.6784	98.7553
3880	4612.23	100	0	-6.80017	-3.99387	0.443937	2.69608	2.94053	3.4615	276.145	300.322	350.033
3926	5116.47	34.3175	3444.52	-15.5882	-12.5106	-8.13759	28.1211	37.0883	49.0127	172.761	230.382	304.881
3948	5090.24	83.8315	3215.79	-17.5251	-14.3128	-9.15463	11.0336	14.1111	20.0869	135.807	171.715	239.089
4103	4880.04	79.5619	2870.82	-16.1294	-12.9514	-8.57252	17.019	23.5844	32.0237	126.312	175.313	238.38
4167	3591.61	33.8065	3152.59	-6.46675	-3.4418	1.14252	2.40605	2.63114	3.17663	183.727	206.274	252.899
4280	4617.38	100	2717.15	-16.5735	-13.4368	-8.47254	8.58492	11.3294	17.7618	80.2799	110.213	180.24
4281	4617.38	80.2706	1869.25	-18.3067	-15.9015	-11.7169	1.56783	1.92447	2.66053	192.735	236.566	329.206
4329	4551.36	85.1753	3493.73	-20.6694	-18.0405	-13.3255	2.49396	3.63947	5.59783	56.0441	79.8028	117.771
4390	4460.46	0	3114.49	-16.4108	-13.2846	-9.00022	4.10686	5.78908	9.75552	46.5367	63.3113	100.064
4500	4300.42	79.4824	2867.3	-18.427	-15.528	-10.7316	3.9506	5.48863	7.56644	72.0328	95.0332	128.321
4538	3804.85	0	4178	-16.134	-13.6789	-8.95248	9.02556	10.6804	14.7083	265.119	320.236	450.514
4880	3565.18	83.8283	2506.27	-20.8229	-17.9986	-13.244	2.15321	2.94417	4.19787	85.514	113.38	156.574
5178	3193.92	20.8038	3385.5	-17.9231	-14.5658	-10.0872	1.62021	2.31684	3.02975	120.378	167.653	218.296
5253	3087.54	0	4474.32	-15.8925	-13.6797	-9.28802	2.3592	2.75096	4.36646	233.041	270.981	482.639
5404	2821.24	73.2029	3119.46	-16.4261	-14.4449	-10.3201	3.15223	4.2616	5.93697	127.772	165.172	229.443
5549	2661.1	61.4805	3408.9	-18.5248	-16.3399	-11.8574	1.73793	2.40009	3.45874	69.9724	93.0195	131.796

## Sheet: Calculated Fluxes
																constant discharge
BID	Area [km2]	Carbonate [%]	Depth2Bedrock [cm]	Depth2Bedrock_m	T_Hist [C]	T_SSP126 [C]	T_SSP585 [C]	T_diff_SSP126	T_diff_SSP585	Q_Hist [m3 s-1]	Q_SSP126 [m3 s-1]	Q_SSP585 [m3 s-1]	R_Hist [kg m-2 a-1]	R_SSP126 [kg m-2 a-1]	R_SSP585 [kg m-2 a-1]	TAQ_M8_Hist	TAQ_M8_SSP126	TAQ_M8_SSP585	TA_M8_Hist	TA_M8_SSP126	TA_M8_SSP585	TAF_M8_Hist_mmol_s	TAF_M8_SSP126_mmol_s	TAF_M8_SSP585_mmol_s	TAF_M8_Hist_mol_s	TAF_M8_SSP126_mol_s	TAF_M8_SSP585_mol_s	TAF_M8_Hist_mol_a	TAF_M8_SSP126_mol_a	TAF_M8_SSP585_mol_a	TAF_M8_Hist_tHCO3_a	TAF_M8_SSP126_tHCO3_a	TAF_M8_SSP585_tHCO3_a	TAF_M8_Hist_MtHCO3_a	TAF_M8_SSP126_MtHCO3_a	TAF_M8_SSP585_MtHCO3_a	TAF_M8_Hist_tHCO3_a_km2	TAF_M8_SSP126_tHCO3_a_km2	TAF_M8_SSP585_tHCO3_a_km2	Change_TAF_M8_SSP126_Percent	Change_TAF_M8_SSP585_Percent	diff_TAF_M8_SSP126_tHCO3_a_km2	diff_TAF_M8_SSP585_tHCO3_a_km2	diff_TAF_M8_SSP126_MtHCO3_a	diff_TAF_M8_SSP585_MtHCO3_a	TAF_M8_Hist_tC_a	TAF_M8_SSP126_tC_a	TAF_M8_SSP585_tC_a	TAF_M8_Hist_tC_a_km2
1	5.93374e+06	18.3551	2129.75	21.2975	24.7833	26.1272	29.502	1.34391	4.71869	196550	163614	101283	1038.43	868.429	536.135	3.49737	17.8191	578658	3631.79	18503.9	6.00898e+08	7.13827e+08	3.63694e+09	1.18106e+14	713827	3.63694e+06	1.18106e+11	2.25112e+13	1.14695e+14	3.7246e+18	1.37364e+09	6.99867e+09	2.27275e+14	1373.64	6998.67	2.27275e+08	231.496	1179.47	3.83021e+07	409.5	1.65454e+07	947.974	3.83019e+07	5625.03	2.27274e+08	2.7036e+08	1.37748e+09	4.47324e+13	45.5631
2	3.53048e+06	0.0871097	1157.35	11.5735	23.9526	25.2419	27.7313	1.28928	3.77872	41428.4	33164.9	25454.8	356.529	285.715	218.679	0.816813	2.20097	256.532	291.217	784.708	91461	1.20647e+07	3.25092e+07	3.78908e+09	12064.7	32509.2	3.78908e+06	3.80472e+11	1.02521e+12	1.19493e+14	2.32164e+07	6.25583e+07	7.29143e+09	23.2164	62.5583	7291.43	6.57598	17.7195	2065.28	169.458	31306.4	11.1435	2058.7	39.3419	7268.22	4.56946e+06	1.23128e+07	1.43511e+09	1.29429
3	3.51045e+06	11.4596	1936.24	19.3624	21.2967	22.2381	25.2756	0.941365	3.97888	35133.3	35309.1	20427.4	288.138	291.558	166.196	1.13774	1.03632	4.1904	327.826	298.602	1207.41	1.15176e+07	1.04909e+07	4.24205e+07	11517.6	10490.9	42420.5	3.63219e+11	3.3084e+11	1.33777e+12	2.21636e+07	2.01879e+07	8.16308e+07	22.1636	20.1879	81.6308	6.31362	5.7508	23.2537	-8.91446	268.309	-0.562825	16.9401	-1.97577	59.4672	4.36226e+06	3.97339e+06	1.60666e+07	1.24265
4	3.05626e+06	23.1746	3144.45	31.4445	10.7866	12.4638	14.8918	1.67724	4.10521	24557.8	26480.9	27396.2	253.336	272.407	282.636	18.604	19.4316	15.5603	4713.07	4922.72	3941.97	1.15743e+08	1.20891e+08	9.68062e+07	115743	120891	96806.2	3.65006e+12	3.81243e+12	3.05288e+12	2.22727e+08	2.32634e+08	1.86287e+08	222.727	232.634	186.287	72.8755	76.1173	60.9525	4.44842	-16.3608	3.24181	-11.923	9.90781	-36.4398	4.38372e+07	4.57873e+07	3.66651e+07	14.3434
5	2.98752e+06	41.4565	3375.71	33.7571	0.271994	2.28089	5.23684	2.00889	4.96485	14807.7	17434.8	19778.3	123.643	146.859	170.996	30.4747	22.8015	19.3833	3767.99	2819.26	2396.62	5.57952e+07	4.17466e+07	3.54883e+07	55795.2	41746.6	35488.3	1.75956e+12	1.31652e+12	1.11916e+12	1.07368e+08	8.03341e+07	6.82911e+07	107.368	80.3341	68.2911	35.9389	26.8899	22.8588	-25.1788	-36.3954	-9.04899	-13.0801	-27.0341	-39.077	2.11323e+07	1.58114e+07	1.34411e+07	7.07351
6	2.98041e+06	5.58233	4551.02	45.5102	25.9539	27.2949	29.4851	1.34094	3.53112	8014.54	6919.07	8829.03	72.3458	62.1161	82.0225	33.3989	477.56	1.30856e+06	2416.27	34549.4	9.46691e+07	1.93653e+07	2.76898e+08	7.58729e+11	19365.3	276898	7.58729e+08	6.10704e+11	8.73225e+12	2.39273e+16	3.72651e+07	5.32842e+08	1.46004e+12	37.2651	532.842	1.46004e+06	12.5034	178.782	489880	1329.87	3.91789e+06	166.278	489867	495.577	1.46001e+06	7.33455e+06	1.04874e+08	2.87367e+11	2.46092
7	2.36397e+06	40.9645	1673.99	16.7399	-9.07151	-7.05825	-3.95348	2.01327	5.11803	9972.16	11709.3	14775.6	130.854	153.862	194.169	0.00640379	0.76883	12.3757	0.837963	100.605	1619.42	8356.3	1.00325e+06	1.61491e+07	8.3563	1003.25	16149.1	2.63524e+08	3.16383e+10	5.09277e+11	16080.2	1.93057e+06	3.10761e+07	0.0160802	1.93057	31.0761	0.00680221	0.816664	13.1457	11905.9	193156	0.809862	13.1389	1.91449	31.06	3164.93	379976	6.11642e+06	0.00133882
8	1.9909e+06	29.2343	2427.16	24.2716	-5.37713	-3.4037	-0.378133	1.97343	4.999	11306	13681.9	16022.6	164.9	200.157	236.397	6.56001	16.437	15.6313	1081.75	2710.47	2577.6	1.22303e+07	3.06447e+07	2.91425e+07	12230.3	30644.7	29142.5	3.85694e+11	9.66411e+11	9.19037e+11	2.35351e+07	5.89704e+07	5.60796e+07	23.5351	58.9704	56.0796	11.8213	29.6199	28.1679	150.564	138.281	17.7986	16.3466	35.4353	32.5446	4.63219e+06	1.16066e+07	1.10376e+07	2.32668
9	1.83592e+06	7.97381	2331.53	23.3153	-0.828154	1.16984	3.68335	1.99799	4.5115	8076.32	9811.22	9376.04	130.212	158.615	151.425	10.511	7.83044	5.92332	1368.65	1019.62	771.287	1.10537e+07	8.23474e+06	6.22916e+06	11053.7	8234.74	6229.16	3.48588e+11	2.59691e+11	1.96443e+11	2.12709e+07	1.58463e+07	1.19869e+07	21.2709	15.8463	11.9869	11.5859	8.63126	6.5291	-25.5021	-43.6462	-2.95465	-5.05681	-5.42452	-9.28392	4.18655e+06	3.11889e+06	2.35928e+06	2.28035
10	1.8095e+06	0	4179.01	41.7901	28.0032	29.2636	31.9266	1.26045	3.92344	8162.8	7142.48	4700.79	134.696	116.424	75.3697	2481.27	319931	1.23169e+13	334218	4.30935e+07	1.65904e+15	2.72815e+09	3.51764e+11	1.35424e+19	2.72815e+06	3.51764e+08	1.35424e+16	8.6035e+13	1.10932e+16	4.27074e+23	5.24985e+09	6.76908e+11	2.606e+19	5249.85	676908	2.606e+13	2901.27	374086	1.44018e+13	12793.8	4.96395e+11	371184	1.44018e+13	671658	2.606e+13	1.03328e+09	1.3323e+11	5.12915e+18	571.031
11	1.8031e+06	17.2724	1056.35	10.5635	16.9464	18.1397	20.5795	1.19328	3.63305	34005.5	33398.7	35008.8	470.551	466.541	481.221	2.762	1.88992	0.868422	1299.66	889.305	408.637	4.41957e+07	3.02413e+07	1.38959e+07	44195.7	30241.3	13895.9	1.39376e+12	9.53689e+11	4.38222e+11	8.50471e+07	5.81941e+07	2.67403e+07	85.0471	58.1941	26.7403	47.1671	32.2744	14.8302	-31.5742	-68.5583	-14.8926	-32.3369	-26.8529	-58.3068	1.6739e+07	1.14538e+07	5.26304e+06	9.28346
12	1.72542e+06	53.2497	2537.02	25.3702	-3.36903	-1.23027	1.72972	2.13876	5.09875	6452.22	7688	8024.29	111.147	132.849	137.809	26.8759	28.1676	18.5143	2987.18	3130.75	2057.81	1.9274e+07	2.02003e+07	1.32774e+07	19274	20200.3	13277.4	6.07824e+11	6.37037e+11	4.18717e+11	3.70894e+07	3.8872e+07	2.55501e+07	37.0894	38.872	25.5501	21.4958	22.529	14.808	4.80615	-31.1122	1.03312	-6.68782	1.78257	-11.5393	7.29996e+06	7.65081e+06	5.02879e+06	4.23083
13	1.6982e+06	40.9332	1359.41	13.5941	12.5779	14.0703	16.2798	1.49241	3.70189	23932.9	30158.1	24184.3	427.648	540.093	431.902	10.0845	9.11107	5.98438	4312.63	3896.33	2559.21	1.03214e+08	9.32506e+07	6.12493e+07	103214	93250.6	61249.3	3.25496e+12	2.94075e+12	1.93156e+12	1.98618e+08	1.79445e+08	1.17864e+08	198.618	179.445	117.864	116.958	105.667	69.4051	-9.65319	-40.6579	-11.2901	-47.5526	-19.1729	-80.7538	3.9092e+07	3.53184e+07	2.3198e+07	23.0197
14	1.6021e+06	19.9834	4955.22	49.5522	3.44264	4.64896	7.44136	1.20632	3.99872	207.146	345.858	386.975	4.13027	6.792	7.57262	28.0158	26.6296	29.9797	115.713	109.988	123.824	23969.5	22783.5	25649.8	23.9695	22.7835	25.6498	7.55904e+08	7.18501e+08	8.08891e+08	46125.2	43842.9	49358.5	0.0461252	0.0438429	0.0493585	0.0287904	0.0273659	0.0308086	-4.94805	7.00983	-0.00142457	0.00201816	-0.0022823	0.0032333	9078.4	8629.2	9714.78	0.00566655
16	1.41062e+06	0.421276	1254.91	12.5491	22.3072	23.5613	26.4258	1.25414	4.11868	4902.22	3167	2448.44	90.6316	54.9441	40.7796	0.52781	0.648292	11.272	47.8363	58.7558	1021.6	234504	288034	5.0081e+06	234.504	288.034	5008.1	7.39532e+09	9.08344e+09	1.57935e+11	451263	554272	9.63722e+06	0.451263	0.554272	9.63722	0.319903	0.392927	6.83188	22.8268	2035.61	0.0730237	6.51198	0.103009	9.18595	88817.8	109092	1.8968e+06	0.0629635
18	1.36184e+06	63.0151	2534.29	25.3429	4.4323	6.71153	9.41276	2.27924	4.98046	9344.41	10240.7	11482.8	214.88	231.351	263.467	17.0868	18.1088	23.0857	3671.61	3891.22	4960.64	3.4309e+07	3.63611e+07	4.63543e+07	34309	36361.1	46354.3	1.08197e+12	1.14669e+12	1.46183e+12	6.60218e+07	6.99707e+07	8.92008e+07	66.0218	69.9707	89.2008	48.4797	51.3794	65.5	5.98124	35.108	2.89969	17.0203	3.94892	23.179	1.29945e+07	1.37717e+07	1.75566e+07	9.54181
19	1.34662e+06	19.8243	13313.5	133.135	25.8327	27.1282	30.3692	1.2955	4.53649	34.223	82.6681	55.7019	0.800383	1.9148	1.30028	2806.73	31910.1	1.68359e+10	2246.46	25540.3	1.34751e+10	76880.5	874065	4.6116e+11	76.8805	874.065	4.6116e+08	2.4245e+09	2.75645e+10	1.45431e+16	147943	1.68199e+06	8.87423e+11	0.147943	1.68199	887423	0.109862	1.24904	658998	1036.91	5.9984e+08	1.13918	658998	1.53404	887423	29118.3	331050	1.74663e+11	0.0216232
20	1.30952e+06	26.9851	1790.25	17.9025	5.20128	7.19878	10.1324	1.9975	4.93108	16757.3	17713.3	19281.5	349.356	372.424	403.128	5.91809	6.53302	8.55423	2067.52	2282.35	2988.47	3.4646e+07	3.82459e+07	5.00786e+07	34646	38245.9	50078.6	1.0926e+12	1.20612e+12	1.57928e+12	6.66702e+07	7.35977e+07	9.63676e+07	66.6702	73.5977	96.3676	50.9119	56.202	73.59	10.3908	44.5439	5.29013	22.6781	6.92754	29.6975	1.31221e+07	1.44856e+07	1.89671e+07	10.0205
21	1.2184e+06	18.7109	3604.85	36.0485	2.36305	4.61433	7.50306	2.25128	5.14001	3774.12	3587.98	3980.56	85.4457	81.1822	90.4622	14.7088	12.6329	14.2908	1256.81	1079.43	1221.09	4.74334e+06	4.0739e+06	4.60855e+06	4743.34	4073.9	4608.55	1.49586e+11	1.28474e+11	1.45335e+11	9.12774e+06	7.83951e+06	8.86835e+06	9.12774	7.83951	8.86835	7.49161	6.43429	7.27871	-14.1134	-2.84185	-1.05732	-0.2129	-1.28823	-0.259396	1.79653e+06	1.54298e+06	1.74547e+06	1.4745
22	1.14139e+06	19.4857	2743.97	27.4397	8.03268	9.47472	12.1076	1.44204	4.07489	2570.19	3444.47	2763.92	70.307	94.4389	75.5958	9.74039	11.1904	12.9948	684.818	786.761	913.628	1.76011e+06	2.02213e+06	2.3482e+06	1760.11	2022.13	2348.2	5.55069e+10	6.37697e+10	7.40527e+10	3.38703e+06	3.89123e+06	4.5187e+06	3.38703	3.89123	4.5187	2.96747	3.40921	3.95895	14.8861	33.4117	0.44174	0.991482	0.504197	1.13167	666638	765875	889373	0.584059
23	1.10613e+06	10.2264	11709.7	117.097	27.0065	28.2496	31.0314	1.24312	4.02499	324.693	384.071	797.272	4.53237	6.61117	17.3833	8674.02	290101	4.98191e+11	39313.9	1.31484e+06	2.25798e+12	1.27649e+07	4.2692e+08	7.33152e+14	12764.9	426920	7.33152e+11	4.02555e+11	1.34634e+13	2.31207e+19	2.45639e+07	8.21534e+08	1.41082e+15	24.5639	821.534	1.41082e+09	22.2071	742.71	1.27546e+09	3244.48	5.74348e+09	720.503	1.27546e+09	796.97	1.41082e+09	4.83469e+06	1.61695e+08	2.77679e+14	4.37081
24	1.0527e+06	13.4512	4406.32	44.0632	17.9737	19.1255	21.4487	1.15172	3.47502	1337.09	1150.6	1112.73	39.83	34.604	33.6221	9.48199	6.42958	3.43446	377.667	256.09	136.794	504976	342416	182907	504.976	342.416	182.907	1.59249e+10	1.07984e+10	5.76815e+09	971739	658920	351972	0.971739	0.65892	0.351972	0.923093	0.625934	0.334353	-32.1916	-63.7791	-0.297159	-0.588741	-0.312819	-0.619766	191258	129689	69275.5	0.181684
26	1.01057e+06	34.4513	1506	15.06	14.4366	15.6531	18.6664	1.21647	4.22975	4173.38	4433.5	4337.92	137.425	145.618	142.579	7.73731	6.19897	2.53427	1063.3	851.893	348.272	4.43755e+06	3.55528e+06	1.45347e+06	4437.55	3555.28	1453.47	1.39943e+11	1.12119e+11	4.58367e+10	8.53931e+06	6.84151e+06	2.79696e+06	8.53931	6.84151	2.79696	8.44996	6.76993	2.76769	-19.8821	-67.2461	-1.68003	-5.68227	-1.69779	-5.74235	1.68071e+06	1.34655e+06	550499	1.66313
27	961832	6.73814	1185.17	11.8517	25.8036	26.7862	29.987	0.98253	4.18335	34092.2	34848	24226.5	1074.05	1106.04	762.746	4.26419	23.5504	2.85306e+06	4579.94	25294.2	3.06432e+09	1.5614e+08	8.62335e+08	1.04469e+14	156140	862335	1.04469e+11	4.92404e+12	2.71946e+13	3.29455e+18	3.00465e+08	1.65942e+09	2.01033e+14	300.465	1659.42	2.01033e+08	312.388	1725.26	2.09011e+08	452.283	6.69073e+07	1412.88	2.0901e+08	1358.95	2.01033e+08	5.91377e+07	3.26607e+08	3.95675e+13	61.4844
28	934060	9.49928	1628.84	16.2884	18.953	20.3323	23.4922	1.37927	4.53923	328.451	300.107	168.347	11.0907	10.1796	5.6892	1.52003	0.982865	0.858385	16.8582	10.9007	9.52012	5537.11	3580.35	3126.9	5.53711	3.58035	3.1269	1.74618e+08	1.1291e+08	9.86098e+07	10655.2	6889.76	6017.17	0.0106552	0.00688976	0.00601717	0.0114074	0.00737614	0.00644195	-35.339	-43.5283	-0.00403126	-0.00496545	-0.00376544	-0.00463803	2097.16	1356.05	1184.3	0.00224521
29	924525	45.2194	12422.8	124.228	21.5324	22.7673	25.8839	1.23491	4.35153	131.887	83.7129	92.8276	4.53083	2.88936	3.23381	353.543	343.033	2936.7	1601.84	1554.22	13305.7	211262	204982	1.75484e+06	211.262	204.982	1754.84	6.66236e+09	6.46431e+09	5.53408e+10	406537	394452	3.37689e+06	0.406537	0.394452	3.37689	0.439725	0.426654	3.65257	-2.97265	730.649	-0.0130715	3.21285	-0.0120849	2.97036	80014.9	77636.3	664643	0.0865471
30	904454	8.07165	2716.66	27.1666	26.3962	27.6701	30.3202	1.27389	3.92403	17332.7	15656.2	10172.2	614.677	561.023	363.365	24.3837	458.961	4.37554e+07	14988.1	282113	2.68954e+10	2.59785e+08	4.88978e+09	4.66171e+14	259785	4.88978e+06	4.66171e+11	8.19257e+12	1.54204e+14	1.47012e+19	4.9991e+08	9.40954e+09	8.97065e+14	499.91	9409.54	8.97065e+08	552.721	10403.6	9.91831e+08	1782.24	1.79445e+08	9850.83	9.9183e+08	8909.63	8.97065e+08	9.83927e+07	1.85199e+09	1.76561e+14	108.787
31	861039	33.3666	1674.79	16.7479	-5.54393	-3.41226	-0.245184	2.13167	5.29875	4110.88	4918.79	5610.19	150.538	180.918	206.687	3.763	10.8097	10.1035	566.473	1627.26	1520.95	2.3287e+06	6.68948e+06	6.25245e+06	2328.7	6689.48	6252.45	7.3438e+10	2.1096e+11	1.97177e+11	4.48119e+06	1.28728e+07	1.20318e+07	4.48119	12.8728	12.0318	5.20439	14.9503	13.9735	187.262	168.495	9.74586	8.76914	8.39157	7.55057	881991	2.53362e+06	2.3681e+06	1.02433
32	858884	61.4575	6920.49	69.2049	18.9913	20.6039	23.6655	1.61262	4.67417	1737.27	1788.15	1453.68	63.7783	65.6532	52.7637	57.4953	35.0177	34.9807	3666.95	2233.37	2231.01	6.37047e+06	3.87995e+06	3.87586e+06	6370.47	3879.95	3875.86	2.00899e+11	1.22358e+11	1.22229e+11	1.22589e+07	7.4663e+06	7.45842e+06	12.2589	7.4663	7.45842	14.273	8.69302	8.68385	-39.0947	-39.159	-5.58	-5.58917	-4.79257	-4.80045	2.4128e+06	1.46952e+06	1.46797e+06	2.80923
33	814132	44.219	878.511	8.78511	20.6174	21.9204	23.8517	1.30296	3.23428	14672.7	15574.5	14326.2	537.554	572.569	526.404	1.16796	0.930455	1.26566	627.842	500.17	680.363	9.21213e+06	7.33884e+06	9.98276e+06	9212.13	7338.84	9982.76	2.90514e+11	2.31438e+11	3.14816e+11	1.77272e+07	1.41223e+07	1.92101e+07	17.7272	14.1223	19.2101	21.7743	17.3465	23.5958	-20.3351	8.36534	-4.42782	1.8215	-3.60483	1.48294	3.48907e+06	2.77956e+06	3.78094e+06	4.28563
34	793582	26.8014	4685.27	46.8527	18.1646	19.6667	22.6829	1.50218	4.51831	305.268	259.736	391.28	12.1154	10.4972	15.855	12.6636	7.66176	4.64459	153.425	92.8255	56.2712	46835.7	28336.7	17177.8	46.8357	28.3367	17.1778	1.47701e+09	8.93625e+08	5.4172e+08	90127.2	54529	33055.7	0.0901272	0.054529	0.0330557	0.11357	0.0687125	0.0416538	-39.4977	-63.3233	-0.0448577	-0.0719164	-0.0355982	-0.0570715	17738.9	10732.4	6506.05	0.022353
35	784593	32.9302	2217.72	22.1772	9.23159	10.6175	13.2038	1.3859	3.97218	7934.28	7849.43	6694.95	318.567	315.202	269.898	10.2338	11.4914	11.8033	3260.15	3660.78	3760.14	2.5867e+07	2.90457e+07	2.9834e+07	25867	29045.7	29834	8.15741e+11	9.15985e+11	9.40846e+11	4.97765e+07	5.58934e+07	5.74104e+07	49.7765	55.8934	57.4104	63.4425	71.2387	73.1722	12.2887	15.3363	7.79625	9.72974	6.11688	7.63388	9.79705e+06	1.1001e+07	1.12996e+07	12.4868
36	774577	18.7244	13229.6	132.296	22.5652	23.5614	26.4406	0.996153	3.87532	42.1094	42.2755	53.6189	1.75459	1.75967	2.24843	302.29	368.196	6576.56	530.394	646.032	11539.1	22334.6	27204	485906	22.3346	27.204	485.906	7.04343e+08	8.57906e+08	1.53235e+10	42979	52349.4	935042	0.042979	0.0523494	0.935042	0.0554871	0.0675845	1.20716	21.8023	2075.58	0.0120975	1.15168	0.00937041	0.892063	8459.15	10303.4	184036	0.010921
37	770838	5.67071	3727.7	37.277	21.4343	22.687	25.1266	1.25278	3.6923	270.589	220.509	303.422	11.0957	9.00829	12.3558	2.02266	1.91827	6.50741	22.4429	21.2845	72.2043	6072.79	5759.36	19537.7	6.07279	5.75936	19.5377	1.91512e+08	1.81627e+08	6.1614e+08	11686	11082.9	37596.9	0.011686	0.0110829	0.0375969	0.0151602	0.0143777	0.0487741	-5.16115	221.725	-0.000782439	0.0336139	-0.000603133	0.0259108	2300.05	2181.34	7399.85	0.00298384
38	676750	6.2153	2237.6	22.376	6.73955	8.40999	10.7513	1.67044	4.01176	5613.42	6192.72	6131.33	264.636	289.663	289.187	4.92022	5.68268	6.97084	1302.07	1503.84	1844.74	7.30907e+06	8.44171e+06	1.03553e+07	7309.07	8441.71	10355.3	2.30499e+11	2.66218e+11	3.26565e+11	1.4065e+07	1.62446e+07	1.9927e+07	14.065	16.2446	19.927	20.7832	24.0039	29.4451	15.4964	41.6774	3.22065	8.66191	2.17957	5.86194	2.76829e+06	3.19727e+06	3.92204e+06	4.09057
39	673188	37.5163	1823.45	18.2345	-12.6447	-10.455	-6.8585	2.18966	5.78619	2387.6	3304.23	4449.32	83.6115	118.067	160.646	2.57113e-11	2.34287e-05	0.902315	2.14976e-09	0.00195891	75.4439	5.13276e-06	4.6771	180130	5.13276e-09	0.0046771	180.13	0.161867	147497	5.68059e+09	9.87712e-06	9.00027	346629	9.87712e-12	9.00027e-06	0.346629	1.46722e-11	1.33696e-05	0.514907	9.11223e+07	3.50942e+12	1.33696e-05	0.514907	9.00026e-06	0.346629	1.94402e-06	1.77144	68223.8	2.88778e-12
40	674209	12.6387	5165.69	51.6569	23.5426	25.0469	27.4739	1.50437	3.93132	217.507	187.045	382.992	10.3055	8.77863	17.8635	5.3389	13.9526	969.695	55.0201	143.788	9993.2	11967.2	31274.9	2.17359e+06	11.9672	31.2749	2173.59	3.77399e+08	9.86286e+08	6.85463e+10	23028.9	60183.2	4.1827e+06	0.0230289	0.0601832	4.1827	0.0341569	0.0892648	6.20385	161.338	18062.8	0.0551079	6.1697	0.0371543	4.15967	4532.56	11845.3	823241	0.00672278
41	638933	16.6837	14168.4	141.684	25.4696	26.8671	29.7788	1.39747	4.30917	44.3597	92.8421	289.121	2.24649	4.69536	14.3678	2291.85	23268.9	7.67853e+08	5148.63	52273.3	1.72498e+09	228391	2.31883e+06	7.65194e+10	228.391	2318.83	7.65194e+07	7.20255e+09	7.31265e+10	2.41311e+15	439500	4.46218e+06	1.47248e+11	0.4395	4.46218	147248	0.687864	6.98379	230459	915.286	3.35035e+07	6.29593	230459	4.02268	147248	86502.6	878249	2.89815e+10	0.135386
42	631168	27.3305	2904.18	29.0418	-12.6236	-10.036	-6.2915	2.58761	6.33207	4884.93	5887.04	7573.56	240.329	287.575	367.346	4.31877e-11	0.000217004	2.78008	1.03793e-08	0.0521524	668.134	5.07021e-05	254.761	3.26379e+06	5.07021e-08	0.254761	3263.79	1.59894	8.03415e+06	1.02927e+11	9.75673e-05	490.244	6.2806e+06	9.75673e-11	0.000490244	6.2806	1.54582e-10	0.000776725	9.95076	5.02467e+08	6.43719e+12	0.000776725	9.95076	0.000490243	6.2806	1.92033e-05	96.4901	1.23615e+06	3.0425e-11
43	627590	21.5548	1386.75	13.8675	24.6127	25.6195	28.1843	1.00681	3.5716	2995.86	2915.98	1335.01	149.472	147.051	67.6419	1.64094	4.58536	1408.05	245.274	685.382	210464	734807	2.05331e+06	6.30522e+08	734.807	2053.31	630522	2.31729e+10	6.47532e+10	1.98841e+13	1.41401e+06	3.95124e+06	1.21333e+09	1.41401	3.95124	1213.33	2.25308	6.2959	1933.32	179.435	85707.8	4.04282	1931.06	2.53723	1211.92	278306	777686	2.38808e+08	0.443453
44	617051	22.7088	2134.67	21.3467	16.9244	18.2005	20.6624	1.27608	3.73807	565.953	551.149	468.362	28.9724	28.1402	23.8868	4.60715	3.06888	1.40914	133.48	88.913	40.8263	75543.5	50320.5	23105.8	75.5435	50.3205	23.1058	2.38234e+09	1.58691e+09	7.28663e+08	145370	96833.2	44463	0.14537	0.0968332	0.044463	0.235589	0.156929	0.0720573	-33.3886	-69.414	-0.0786599	-0.163532	-0.0485372	-0.100907	28611.9	19058.8	8751.24	0.0463688
45	595313	3.90611	1032.07	10.3207	21.9416	23.3233	26.5364	1.38171	4.59481	346.762	264.492	187.335	16.25	12.3777	8.42262	0.453712	0.511129	11.7598	7.37281	8.30584	191.096	2556.61	2880.15	66264.9	2.55661	2.88015	66.2649	8.06251e+07	9.08283e+07	2.08973e+09	4919.74	5542.34	127515	0.00491974	0.00554234	0.127515	0.00826414	0.00930997	0.214199	12.6551	2491.91	0.00104584	0.205935	0.000622599	0.122595	968.308	1090.85	25097.6	0.00162655
46	588362	0	747.148	7.47148	26.8052	28.1941	30.4537	1.38888	3.64853	2859.87	2100.53	1987.95	101.571	68.4274	54.6194	16.1987	697.169	2.97363e+07	1645.32	70812.3	3.02035e+09	4.70538e+06	2.02513e+08	8.63778e+12	4705.38	202513	8.63778e+09	1.48389e+11	6.38647e+12	2.72401e+17	9.05469e+06	3.89702e+08	1.66219e+13	9.05469	389.702	1.66219e+07	15.3897	662.351	2.82512e+07	4203.87	1.83572e+08	646.961	2.82512e+07	380.647	1.66219e+07	1.78215e+06	7.67015e+07	3.27154e+12	3.029
48	573614	4.5259	3547.04	35.4704	24.8171	26.2491	28.5749	1.43201	3.75783	488.869	433.496	571.811	28.5807	24.9773	32.5971	4.17418	25.2938	12200.3	119.301	722.916	348692	58322.5	353411	1.70465e+08	58.3225	353.411	170465	1.83926e+09	1.11452e+10	5.37578e+12	112232	680079	3.2803e+08	0.112232	0.680079	328.03	0.195657	1.1856	571.865	505.96	292180	0.989945	571.67	0.567847	327.918	22089.5	133854	6.45631e+07	0.0385093
49	563686	14.5431	11910.5	119.105	24.7321	26.0553	29.0332	1.32326	4.30114	69.2607	119.893	83.8494	3.99984	6.66676	4.52669	326.642	1548.99	6.52804e+06	1306.52	6195.72	2.61111e+07	90490.3	429120	1.80847e+09	90.4903	429.12	1.80847e+06	2.8537e+09	1.35327e+10	5.7032e+13	174133	825766	3.48009e+09	0.174133	0.825766	3480.09	0.308918	1.46494	6173.81	374.216	1.99843e+06	1.15602	6173.5	0.651633	3479.92	34272.9	162528	6.84955e+08	0.0608014
50	546641	11.6473	3907.06	39.0706	10.1673	11.7032	14.0554	1.53591	3.88812	681.464	661.266	809.605	39.1521	38.1765	46.8825	16.7857	18.2539	16.544	657.197	714.677	647.732	447856	487027	441406	447.856	487.027	441.406	1.41236e+10	1.53589e+10	1.39202e+10	861821	937198	849410	0.861821	0.937198	0.84941	1.57657	1.71447	1.55387	8.74631	-1.44011	0.137892	-0.0227045	0.0753775	-0.0124112	169624	184460	167181	0.310302
51	539229	42.3575	4251.41	42.5141	17.691	19.2293	22.4989	1.53827	4.80785	434.718	433.93	310.005	25.561	25.5832	18.4869	15.08	9.00194	4.67057	385.461	230.099	119.385	167567	100028	51898.6	167.567	100.028	51.8986	5.28439e+09	3.15449e+09	1.63667e+09	322453	192487	99869.9	0.322453	0.192487	0.0998699	0.597989	0.356967	0.185209	-40.3055	-69.0281	-0.241023	-0.412781	-0.129967	-0.222583	63465.5	37885.4	19656.5	0.117697
52	528408	76.5535	2483.98	24.8398	7.86933	9.60199	12.0981	1.73266	4.22881	2897.66	3070.3	3053.76	163.059	172.095	172.642	22.0015	25.9662	29.8026	3587.54	4234.03	4859.59	1.03954e+07	1.22688e+07	1.40814e+07	10395.4	12268.8	14081.4	3.27831e+11	3.86907e+11	4.44072e+11	2.00042e+07	2.36091e+07	2.70972e+07	20.0042	23.6091	27.0972	37.8575	44.6796	51.2809	18.0205	35.4576	6.8221	13.4234	3.60486	7.09302	3.93725e+06	4.64676e+06	5.3333e+06	7.45114
53	515301	17.7135	12169.9	121.699	27.4721	28.7073	31.7019	1.23516	4.22977	52.0019	70.6353	204.044	2.99917	4.13556	12.1988	35870.6	2.04166e+06	1.20966e+14	107582	6.12327e+06	3.62797e+14	5.59446e+06	3.18422e+08	1.88661e+16	5594.46	318422	1.88661e+13	1.76427e+11	1.00417e+13	5.94963e+20	1.07656e+07	6.12747e+08	3.63046e+16	10.7656	612.747	3.63046e+10	20.8918	1189.11	7.04532e+10	5591.73	3.37229e+11	1168.21	7.04532e+10	601.982	3.63046e+10	2.11889e+06	1.20601e+08	7145503019911493	4.11194
54	510577	7.52277	3658.08	36.5808	12.6154	13.2238	15.4057	0.608427	2.79028	1178.25	1213.09	939.666	70.4806	72.4589	55.3657	14.7662	14.3904	10.7605	1040.73	1014.25	758.405	1.22625e+06	1.19504e+06	893592	1226.25	1195.04	893.592	3.86709e+10	3.76867e+10	2.81803e+10	2.3597e+06	2.29965e+06	1.71956e+06	2.3597	2.29965	1.71956	4.62164	4.50402	3.36788	-2.54503	-27.1279	-0.117622	-1.25375	-0.060055	-0.640138	464438	452618	338446	0.909634
55	509078	58.0279	4391.91	43.9191	10.2035	11.6664	14.5476	1.46282	4.34406	1033.55	1039.31	992.19	68.5705	69.0452	66.1263	50.7027	54.9293	46.6926	3476.71	3766.53	3201.73	3.59336e+06	3.89291e+06	3.30916e+06	3593.36	3892.91	3309.16	1.1332e+11	1.22767e+11	1.04358e+11	6.9148e+06	7.49123e+06	6.3679e+06	6.9148	7.49123	6.3679	13.583	14.7153	12.5087	8.33623	-7.90905	1.13231	-1.07429	0.576433	-0.546895	1.36098e+06	1.47443e+06	1.25334e+06	2.67341
56	492289	51.982	4484.25	44.8425	9.79282	11.3477	14.0666	1.55491	4.27375	743.892	674.423	731.305	47.4192	43.1026	46.3246	45.6631	50.6585	46.3777	2165.31	2402.18	2199.19	1.61075e+06	1.78697e+06	1.63596e+06	1610.75	1786.97	1635.96	5.07968e+10	5.63537e+10	5.15917e+10	3.09962e+06	3.43871e+06	3.14813e+06	3.09962	3.43871	3.14813	6.29634	6.98514	6.39488	10.9396	1.56495	0.688797	0.0985347	0.339087	0.0485075	610069	676808	619616	1.23925
57	490331	0.604054	2926.12	29.2612	28.5843	29.8217	32.6973	1.23738	4.11304	660.406	561.521	194.087	41.8484	35.5482	11.8514	8392.26	2.28581e+06	9111141795305808	351203	9.56576e+07	3.81287e+17	2.31936e+08	6.31729e+10	2.51804e+20	231936	6.31729e+07	2.51804e+17	7.31434e+12	1992219484663089	7.94089e+24	4.46321e+08	1.21565e+11	4.84553e+20	446.321	121565	4.84553e+14	910.246	247925	9.88217e+14	27137.2	108565973089563	247015	9.88217e+14	121119	4.84553e+14	8.78453e+07	2.39266e+10	9.53701e+19	179.155
58	470764	22.0113	1624.08	16.2408	-2.3306	-0.636021	2.06405	1.69458	4.39465	696.366	788.289	833.767	44.6854	50.9057	54.11	8.75468	7.75433	5.22318	391.206	346.505	233.4	272423	241295	162532	272.423	241.295	162.532	8.59113e+09	7.60947e+09	5.12561e+09	524231	464330	312765	0.524231	0.46433	0.312765	1.11357	0.986332	0.664377	-11.4265	-40.3384	-0.127243	-0.449198	-0.0599013	-0.211466	103180	91389.7	61558.6	0.219175
59	444696	28.5395	12416.6	124.166	25.6408	27.1043	30.2784	1.46345	4.63762	33.7822	102.053	111.48	2.45132	7.2645	8.03943	1388.27	19392.7	6.24417e+09	3403.08	47537.6	1.53064e+10	114964	1.60593e+06	5.17085e+11	114.964	1605.93	5.17085e+08	3.62549e+09	5.06445e+10	1.63068e+16	221227	3.09033e+06	9.95041e+11	0.221227	3.09033	995041	0.497479	6.94929	2.23757e+06	1296.9	4.49782e+08	6.45181	2.23757e+06	2.8691	995041	43542.1	608240	1.95845e+11	0.0979142
60	435225	86.0486	3237.99	32.3799	7.96937	10.0126	12.5835	2.04324	4.61411	1760.2	1741.09	1788.26	128.143	126.273	131.178	37.8843	45.9102	50.6235	4854.63	5883.09	6487.07	8.54512e+06	1.03554e+07	1.14185e+07	8545.12	10355.4	11418.5	2.69479e+11	3.26569e+11	3.60095e+11	1.64436e+07	1.99272e+07	2.1973e+07	16.4436	19.9272	21.973	37.7818	45.786	50.4865	21.1853	33.6265	8.00417	12.7047	3.48362	5.5294	3.23644e+06	3.92209e+06	4.32474e+06	7.43624
61	422683	4.00575	1003.27	10.0327	21.316	22.6826	25.7386	1.36664	4.42257	561.564	438.755	278.391	37.8371	29.206	17.2932	0.4624	0.429916	3.02282	17.4959	16.2668	114.375	9825.05	9134.84	64228.8	9.82505	9.13484	64.2288	3.09843e+08	2.88076e+08	2.02552e+09	18906.6	17578.4	123597	0.0189066	0.0175784	0.123597	0.0447301	0.0415877	0.292411	-7.02504	553.725	-0.0031423	0.247681	-0.0013282	0.104691	3721.21	3459.8	24326.5	0.0088038
62	419431	41.5857	588.424	5.88424	21.7101	22.9336	25.1991	1.22344	3.48899	11873.7	11195.9	11815.7	881.57	832.974	876.793	0.713268	0.723883	2.56799	628.796	638.154	2263.86	7.4661e+06	7.57721e+06	2.68803e+07	7466.1	7577.21	26880.3	2.35451e+11	2.38955e+11	8.47697e+11	1.43672e+07	1.4581e+07	5.17265e+07	14.3672	14.581	51.7265	34.2541	34.7639	123.325	1.48825	260.031	0.509786	89.0714	0.21382	37.3593	2.82777e+06	2.86985e+06	1.01808e+07	6.74191
63	399430	13.9966	2850.9	28.509	-9.84796	-7.53409	-3.70528	2.31387	6.14268	1734.66	2181.14	2597.42	115.686	146.184	174.074	0.000336214	0.282291	11.5287	0.0388952	32.6571	1333.71	67.47	56649	2.31353e+06	0.06747	56.649	2313.53	2.12773e+06	1.78648e+09	7.29594e+10	129.834	109011	4.45198e+06	0.000129834	0.109011	4.45198	0.000325049	0.272917	11.1458	83861.8	3.42887e+06	0.272592	11.1455	0.108881	4.45185	25.5541	21455.7	876243	6.39763e-05
64	374124	0.820492	810.924	8.10924	22.7056	23.7508	26.3259	1.04515	3.62033	1507.09	1059.5	810.358	105.538	70.94	51.3885	0.362215	0.469016	6.34301	38.2273	49.4988	669.426	57612.1	74599.4	1.00889e+06	57.6121	74.5994	1008.89	1.81686e+09	2.35257e+09	3.18163e+10	110865	143554	1.94143e+06	0.110865	0.143554	1.94143	0.296331	0.383705	5.18926	29.4855	1651.17	0.0873745	4.89293	0.0326889	1.83057	21820.4	28254.3	382114	0.0583241
65	372039	60.4586	1363.9	13.639	24.7134	25.6168	27.5264	0.903366	2.81304	1001.1	1169.65	1824.3	85.2237	99.2534	154.436	3.38544	8.7054	365.425	288.52	741.906	31142.9	288838	742725	3.11772e+07	288.838	742.725	31177.2	9.10881e+09	2.34226e+10	9.83205e+11	555819	1.42924e+06	5.99951e+07	0.555819	1.42924	59.9951	1.49398	3.84166	161.261	157.142	10694	2.34767	159.767	0.873425	59.4393	109397	281305	1.18083e+07	0.294047
66	367423	34.3094	13735.3	137.353	22.631	23.6776	26.7387	1.0466	4.10765	6.40507	8.17696	6.59935	0.589883	0.715955	0.606067	475.189	601.386	18381.1	280.306	354.747	10842.7	1795.38	2272.18	69448.4	1.79538	2.27218	69.4484	5.66191e+07	7.16554e+07	2.19012e+09	3454.9	4372.42	133641	0.0034549	0.00437242	0.133641	0.00940305	0.0119002	0.363726	26.5571	3768.17	0.00249718	0.354323	0.000917519	0.130186	679.995	860.582	26303.4	0.00185072
67	362868	21.7943	2958.22	29.5822	5.91949	7.50992	10.4052	1.59043	4.48574	566.506	601.072	654.084	47.2955	50.3999	54.808	8.33998	9.27081	12.0776	394.444	438.467	571.215	223455	248394	323597	223.455	248.394	323.597	7.04687e+09	7.83337e+09	1.02049e+10	430000	477992	622705	0.43	0.477992	0.622705	1.185	1.31726	1.71606	11.1609	44.8152	0.132257	0.531062	0.047992	0.192706	84632.9	94078.7	122561	0.233233
68	359666	65.9265	959.131	9.59131	18.5681	20.2286	22.0653	1.66044	3.49716	7263.11	8467.95	6994.32	641.27	746.817	618.181	3.10981	1.81742	1.29136	1994.23	1165.46	828.111	1.44843e+07	8.46486e+06	6.01466e+06	14484.3	8464.86	6014.66	4.56776e+11	2.66948e+11	1.89678e+11	2.78725e+07	1.62892e+07	1.15742e+07	27.8725	16.2892	11.5742	77.4956	45.2897	32.1804	-41.5583	-58.4746	-32.2058	-45.3152	-11.5833	-16.2983	5.48588e+06	3.20604e+06	2.27804e+06	15.2527
69	354255	54.5227	3701.97	37.0197	1.61914	3.75984	6.81618	2.1407	5.19704	3228.08	3639.57	4208.43	284.733	317.101	366.782	28.1282	22.6165	23.5078	8009.04	6439.67	6693.46	2.58538e+07	2.07877e+07	2.1607e+07	25853.8	20787.7	21607	8.15325e+11	6.55562e+11	6.81398e+11	4.97511e+07	4.00024e+07	4.15789e+07	49.7511	40.0024	41.5789	140.439	112.92	117.37	-19.595	-16.4262	-27.5189	-23.0688	-9.74871	-8.17222	9.79205e+06	7.8733e+06	8.18359e+06	27.6413
70	346718	23.9244	2726.25	27.2625	4.66503	6.11126	9.04739	1.44623	4.38236	44.1584	61.641	56.2123	3.98177	5.55902	5.08947	7.52417	7.73285	9.86033	29.9595	30.7904	39.2616	1322.96	1359.66	1733.73	1.32296	1.35966	1.73373	4.1721e+07	4.28781e+07	5.46748e+07	2545.81	2616.42	3336.26	0.00254581	0.00261642	0.00333626	0.00734261	0.00754626	0.0096224	2.77355	31.0488	0.000203651	0.00227979	7.06093e-05	0.000790444	501.069	514.966	656.645	0.00144518
71	343420	4.15271	3481.07	34.8107	24.8998	26.2036	28.7647	1.30383	3.86492	277.861	210.191	238.528	26.3096	19.511	22.0347	4.02577	21.0014	22851.7	105.916	552.538	601221	29430	153529	1.67056e+08	29.43	153.529	167056	9.28105e+08	4.84168e+09	5.26827e+12	56632.9	295439	3.2147e+08	0.0566329	0.295439	321.47	0.164909	0.860286	936.083	421.674	567537	0.695377	935.918	0.238806	321.413	11146.5	58148.6	6.32719e+07	0.0324575
72	340436	35.1121	1350.82	13.5082	27.1192	28.2266	30.3796	1.10733	3.26034	2060.89	1947.55	2097.22	191.63	181.123	195.398	79.4907	1892.65	4.56571e+07	15232.8	362689	8.74926e+09	3.13932e+07	7.47464e+08	1.80313e+13	31393.2	747464	1.80313e+10	9.90015e+11	2.3572e+13	5.68635e+17	6.04107e+07	1.43836e+09	3.46981e+13	60.4107	1438.36	3.46981e+07	177.451	4225.06	1.01923e+08	2280.97	5.74369e+07	4047.61	1.01922e+08	1377.95	3.46981e+07	1.18901e+07	2.831e+08	6.82931e+12	34.926
73	334822	0	424.898	4.24898	27.9086	29.0995	31.5461	1.19088	3.63749	629.888	530.961	357.75	53.4088	43.4988	28.6514	218.826	18144.1	5.82738e+10	11687.3	969055	3.11234e+12	7.36166e+06	6.10396e+08	1.96042e+15	7361.66	610396	1.96042e+12	2.32157e+11	1.92495e+13	6.18239e+19	1.41662e+07	1.1746e+09	3772496416029083	14.1662	1174.6	3.7725e+09	42.3098	3508.14	1.12672e+10	8191.56	2.66302e+10	3465.83	1.12672e+10	1160.44	3.7725e+09	2.78821e+06	2.31186e+08	7.42505e+14	8.32744
74	333766	14.9219	2170.04	21.7004	3.7569	5.65153	7.91009	1.89463	4.15319	3924.07	4551.64	4607.06	380.692	441.245	447.671	4.92137	4.81484	5.60213	1873.52	1832.97	2132.69	7.35183e+06	7.1927e+06	8.3688e+06	7351.83	7192.7	8368.8	2.31847e+11	2.26829e+11	2.63918e+11	1.41473e+07	1.38411e+07	1.61043e+07	14.1473	13.8411	16.1043	42.387	41.4695	48.2503	-2.16454	13.8328	-0.917484	5.86331	-0.306225	1.95697	2.78449e+06	2.72422e+06	3.16966e+06	8.34264
75	319728	51.1877	6371.16	63.7116	-5.54318	-3.42559	0.0528151	2.11758	5.59599	3372.3	3594.24	4064.69	237.85	256.035	293.404	49.9217	142.928	128.157	11873.9	33995.4	30482.1	4.00423e+07	1.14643e+08	1.02795e+08	40042.3	114643	102795	1.26277e+12	3.61538e+12	3.24173e+12	7.70545e+07	2.20611e+08	1.97811e+08	77.0545	220.611	197.811	241	689.994	618.684	186.305	156.715	448.994	377.684	143.556	120.756	1.51659e+07	4.34207e+07	3.89332e+07	47.4338
76	315155	36.1354	5998.79	59.9879	-2.62082	-0.595893	2.9117	2.02493	5.53252	3761.32	4158.36	4813.67	364.499	403.526	467.717	98.5936	87.731	54.05	35937.3	31977.9	19701.2	1.35171e+08	1.20279e+08	7.41024e+07	135171	120279	74102.4	4.26277e+12	3.79312e+12	2.33689e+12	2.60114e+08	2.31456e+08	1.42597e+08	260.114	231.456	142.597	825.353	734.42	452.467	-11.0175	-45.1789	-90.933	-372.886	-28.658	-117.517	5.11958e+07	4.55554e+07	2.80661e+07	162.447
77	312025	39.4848	1907.34	19.0734	3.87814	5.81243	8.70459	1.93429	4.82645	3183.26	3294.66	3571.8	273.016	279.713	305.848	6.70816	6.64112	8.29529	1831.43	1813.13	2264.74	5.82992e+06	5.77166e+06	7.20926e+06	5829.92	5771.66	7209.26	1.83852e+11	1.82015e+11	2.27351e+11	1.12187e+07	1.11066e+07	1.3873e+07	11.2187	11.1066	13.873	35.9544	35.5951	44.4612	-0.999299	23.6598	-0.359292	8.50675	-0.112108	2.65431	2.20806e+06	2.186e+06	2.73049e+06	7.07657
78	311823	7.56939	147.85	1.4785	27.166	28.02	30.4211	0.85398	3.25514	2647.63	3970.69	4070.37	259.735	391.629	405.586	28.5069	307.429	1.89339e+07	7404.23	79850	4.91779e+09	1.96037e+07	2.11414e+08	1.30205e+13	19603.7	211414	1.30205e+10	6.18222e+11	6.66714e+12	4.10615e+17	3.77239e+07	4.06829e+08	2.50557e+13	37.7239	406.829	2.50557e+07	120.978	1304.68	8.03523e+07	978.437	6.64186e+07	1183.7	8.03522e+07	369.105	2.50557e+07	7.42485e+06	8.00723e+07	4.93148e+12	23.8111
79	311778	13.1419	2538.98	25.3898	-1.9159	0.367084	3.57346	2.28298	5.48935	1438.93	1468.56	1516.88	115.633	117.86	121.342	11.1138	8.54553	5.75224	1285.13	988.144	665.148	1.84921e+06	1.42187e+06	957101	1849.21	1421.87	957.101	5.83165e+10	4.48401e+10	3.01831e+10	3.55847e+06	2.73614e+06	1.84177e+06	3.55847	2.73614	1.84177	11.4135	8.77593	5.90733	-23.1092	-48.2426	-2.63756	-5.50617	-0.822334	-1.7167	700382	538529	362499	2.24641
80	308423	14.0737	14207.3	142.073	25.4532	26.6155	29.7744	1.16234	4.32117	0.795011	18.3126	14.2659	0.0763104	1.77348	1.44581	1979.6	12207.9	6.61026e+08	151.064	931.586	5.04431e+07	120.098	740.621	4.01029e+07	0.120098	0.740621	40102.9	3.7874e+06	2.33562e+07	1.26468e+12	231.107	1425.2	7.7171e+07	0.000231107	0.0014252	77.171	0.00074932	0.00462092	250.212	516.682	3.33917e+07	0.0038716	250.211	0.00119409	77.1708	45.4867	280.508	1.51888e+07	0.000147482
81	307223	5.83438	3363.41	33.6341	25.7898	27.406	29.5091	1.61621	3.71933	323.951	264.376	535.455	38.9894	34.1814	62.1649	10.6646	257.256	596594	415.806	10030.3	2.32608e+07	134701	3.24932e+06	7.53537e+09	134.701	3249.32	7.53537e+06	4.24793e+09	1.0247e+11	2.37636e+14	259208	6.25274e+06	1.45005e+10	0.259208	6.25274	14500.5	0.843715	20.3525	47198.7	2312.25	5.59406e+06	19.5088	47197.9	5.99354	14500.3	51017.6	1.23067e+06	2.854e+09	0.166061
82	303025	23.0347	564.744	5.64744	20.0527	21.2665	23.6727	1.21379	3.62001	343.917	265.325	222.342	36.6511	28.3962	23.8926	0.687213	0.509328	0.590355	25.1871	18.6674	21.6372	8662.29	6420.05	7441.4	8.66229	6.42005	7.4414	2.73174e+08	2.02463e+08	2.34672e+08	16669.1	12354.3	14319.7	0.0166691	0.0123543	0.0143197	0.0550088	0.0407698	0.0472557	-25.885	-14.0944	-0.0142391	-0.00775314	-0.0043148	-0.0023494	3280.82	2431.58	2818.41	0.0108269
83	296457	14.7005	2898.67	28.9867	5.70957	7.69588	10.1798	1.98631	4.47027	826.061	1219	946.987	88.2443	130.104	100.869	6.84487	7.79519	9.81936	604.021	687.881	866.503	498958	568232	715785	498.958	568.232	715.785	1.57351e+10	1.79198e+10	2.2573e+10	960159	1.09346e+06	1.3774e+06	0.960159	1.09346	1.3774	3.23878	3.68844	4.64622	13.8836	43.4558	0.449661	1.40744	0.133305	0.417245	188979	215216	271102	0.637459
84	12317.3	39.278	3312.12	33.1213	-19.8133	-17.6959	-13.7234	2.1174	6.08985	1.52134	2.06244	2.74404	113.627	143.149	191.022	1.39408e-64	1.7788e-41	1.98143e-15	1.58405e-62	2.02119e-39	2.25143e-13	2.40988e-62	3.07492e-39	3.4252e-13	2.40988e-65	3.07492e-42	3.4252e-16	7.5998e-58	9.69707e-35	1.08017e-08	4.6374e-62	5.91715e-39	6.5912e-13	4.6374e-68	5.91715e-45	6.5912e-19	3.76495e-66	4.80395e-43	5.35119e-17	1.27596e+25	1.42132e+51	4.80395e-43	5.35119e-17	5.91715e-45	6.5912e-19	9.12736e-63	1.16462e-39	1.29728e-13	7.41021e-67
85	284524	44.8958	3803.16	38.0316	5.23383	7.39857	10.214	2.16474	4.98022	309.358	314.037	413.146	34.2627	34.273	45.3555	18.7293	21.011	27.2372	641.716	719.896	933.221	198520	222705	288699	198.52	222.705	288.699	6.26052e+09	7.02323e+09	9.10441e+09	382017	428558	555551	0.382017	0.428558	0.555551	1.34265	1.50623	1.95256	12.183	45.4259	0.163575	0.609911	0.046541	0.173534	75188.8	84349	109344	0.264262
86	279991	29.0399	2160.75	21.6075	-16.5662	-14.3216	-10.8036	2.24462	5.76263	643.793	920.012	1476.4	67.0188	95.8853	153.697	3.13867e-32	2.27106e-18	3.75943e-06	2.1035e-30	1.52204e-16	0.000251952	1.35422e-27	9.79878e-14	0.162205	1.35422e-30	9.79878e-17	0.000162205	4.27066e-23	3.09014e-09	5115.3	2.60596e-27	1.88561e-13	0.312135	2.60596e-33	1.88561e-19	3.12135e-07	9.3073e-33	6.73453e-19	1.11481e-06	7235749251224198	1.19778e+28	6.73453e-19	1.11481e-06	1.88561e-19	3.12135e-07	5.12906e-28	3.71126e-14	0.0614347	1.83187e-33
87	279073	4.87543	2450.04	24.5004	15.6892	16.4374	18.7484	0.748224	3.05924	609.296	666.569	602.683	66.7274	72.6192	65.7931	4.81067	3.99753	1.92818	321.004	266.745	128.663	195586	162527	78393.7	195.586	162.527	78.3937	6.16801e+09	5.12544e+09	2.47222e+09	376372	312754	150855	0.376372	0.312754	0.150855	1.34865	1.12069	0.540557	-16.9028	-59.9186	-0.227959	-0.808091	-0.0636173	-0.225517	74077.8	61556.6	29691.4	0.265442
88	276635	24.4389	3543.88	35.4388	6.61508	8.14185	11.0613	1.52677	4.4462	4.32939	9.97344	7.06477	0.473504	1.12149	0.785982	11.8054	13.398	17.1659	5.58989	6.34399	8.12813	24.2008	27.4656	35.1898	0.0242008	0.0274656	0.0351898	763196	866155	1.10975e+06	46.5702	52.8528	67.7166	4.65702e-05	5.28528e-05	6.77166e-05	0.000168345	0.000191056	0.000244787	13.4906	45.4077	2.27107e-05	7.64417e-05	6.28258e-06	2.11465e-05	9.16598	10.4025	13.328	3.31338e-05
89	270847	5.39755	3805.09	38.0509	25.5616	27.2584	29.4217	1.69683	3.86016	220.81	132.875	315.57	27.3951	16.6252	37.5736	9.60616	215.625	476423	263.162	5907.08	1.30517e+07	58108.7	1.30434e+06	2.88194e+09	58.1087	1304.34	2.88194e+06	1.83252e+09	4.11337e+10	9.08849e+13	111820	2.50998e+06	5.54579e+09	0.11182	2.50998	5545.79	0.412854	9.26715	20475.8	2144.66	4.95946e+06	8.85429	20475.3	2.39816	5545.68	22008.5	494016	1.09153e+09	0.0812582
90	269935	20.9799	1052.61	10.5261	22.2085	23.1676	25.9191	0.959036	3.71057	7734.34	7439.74	5033.66	899.523	870.143	588.299	0.560386	0.614659	5.18207	504.08	552.9	4661.39	3.89873e+06	4.27632e+06	3.60528e+07	3898.73	4276.32	36052.8	1.2295e+11	1.34858e+11	1.13696e+12	7.50243e+06	8.22903e+06	6.93773e+07	7.50243	8.22903	69.3773	27.7934	30.4852	257.015	9.68478	824.731	2.69173	229.221	0.726594	61.8749	1.47663e+06	1.61964e+06	1.36549e+07	5.47032
91	269057	57.6082	7789.05	77.8905	15.1732	16.701	19.4607	1.52779	4.28741	111.36	99.9316	93.1219	13.1434	11.7936	11.0141	214.626	148.947	60.8805	2820.93	1957.67	800.179	314137	218006	89107.6	314.137	218.006	89.1076	9.90663e+09	6.87503e+09	2.8101e+09	604502	419514	171472	0.604502	0.419514	0.171472	2.24674	1.5592	0.637307	-30.6017	-71.6342	-0.687542	-1.60944	-0.184988	-0.43303	118979	82569.1	33749.3	0.442206
92	11742.6	0	2768.11	27.6811	-7.65344	-6.70335	-4.72193	0.950094	2.93151	24.7302	28.0883	25.1812	219.729	245.414	227.939	0.102237	0.528942	3.52267	22.4644	116.224	774.034	555.549	2874.25	19142	0.555549	2.87425	19.142	1.75198e+07	9.06423e+07	6.03663e+08	1069.06	5530.99	36835.5	0.00106906	0.00553099	0.0368355	0.0910408	0.471018	3.13691	417.371	3345.61	0.379978	3.04587	0.00446193	0.0357665	210.413	1088.61	7250	0.0179187
93	262480	5.88279	3275.37	32.7537	-9.60767	-7.13665	-3.62988	2.47102	5.97779	2112.29	2767.13	2983.48	243.503	316.631	341.048	0.000862351	0.588115	11.8455	0.209985	143.208	2884.41	443.551	302498	6.09272e+06	0.443551	302.498	6092.72	1.39878e+07	9.53956e+09	1.9214e+11	853.537	582104	1.17244e+07	0.000853537	0.582104	11.7244	0.00325181	2.21771	44.6677	68099.1	1.37352e+06	2.21445	44.6644	0.581251	11.7235	167.994	114570	2.3076e+06	0.000640024
94	252457	0	1680.01	16.8001	22.0201	23.6261	26.8914	1.60596	4.87126	102.288	67.8612	60.5392	11.8487	7.88509	7.00593	0.519819	0.648597	27.9366	6.1592	7.68506	331.013	630.011	786.088	33858.7	0.630011	0.786088	33.8587	1.9868e+07	2.47901e+07	1.06777e+09	1212.35	1512.69	65155.1	0.00121235	0.00151269	0.0651551	0.00480219	0.00599187	0.258084	24.7737	5274.29	0.00118968	0.253282	0.000300343	0.0639428	238.615	297.729	12823.9	0.00094517
95	243728	3.60589	269.711	2.69711	26.5434	27.3118	29.6	0.768419	3.05669	2242.5	2821.74	3197.61	298.146	373.629	426.862	7.13787	39.0299	181168	2128.13	11636.6	5.40144e+07	4.77232e+06	2.60951e+07	1.21127e+11	4772.32	26095.1	1.21127e+08	1.505e+11	8.22935e+11	3819867185226779	9.1835e+06	5.02155e+07	2.33088e+11	9.1835	50.2155	233088	37.6793	206.031	956347	446.801	2.53802e+06	168.352	956309	41.032	233079	1.8075e+06	9.88345e+06	4.58766e+10	7.41608
96	244604	45.7863	13758	137.58	21.4714	22.5874	25.2962	1.11595	3.82475	13.1963	10.7433	11.275	1.65672	1.26462	1.42157	594.105	562.14	2303.08	984.268	931.31	3815.57	12988.7	12289.9	50351.5	12.9887	12.2899	50.3515	4.09612e+08	3.87574e+08	1.58789e+09	24994.5	23649.7	96892.7	0.0249945	0.0236497	0.0968927	0.102184	0.0966857	0.39612	-5.38042	287.656	-0.0054979	0.293937	-0.00134481	0.0718982	4919.44	4654.76	19070.5	0.0201118
97	242517	4.78023	2251.11	22.5111	-2.25645	-0.291375	3.22261	1.96507	5.47906	3905.94	4286.32	4625.4	434.611	477.937	519.49	7.98794	6.74263	4.21669	3471.65	2930.42	1832.62	1.356e+07	1.1446e+07	7.1581e+06	13560	11446	7158.1	4.2763e+11	3.60962e+11	2.25738e+11	2.6094e+07	2.20259e+07	1.37745e+07	26.094	22.0259	13.7745	107.596	90.8221	56.7981	-15.5899	-47.2118	-16.7742	-50.7981	-4.06803	-12.3194	5.13583e+06	4.33516e+06	2.71111e+06	21.1772
98	236008	70.828	4666.17	46.6617	6.59212	8.85454	11.4551	2.26242	4.86301	366.686	323.578	432.795	49.2541	42.6024	57.3987	48.5086	59.084	71.8587	2389.25	2910.13	3539.34	876104	1.0671e+06	1.29783e+06	876.104	1067.1	1297.83	2.76288e+10	3.36522e+10	4.09282e+10	1.68591e+06	2.05346e+06	2.49744e+06	1.68591	2.05346	2.49744	7.14346	8.70082	10.582	21.8011	48.136	1.55735	3.43858	0.367548	0.81153	331822	404163	491548	1.40598
99	235765	72.8061	1385.54	13.8554	-17.1259	-14.9384	-11.5048	2.18749	5.62107	443.817	640.725	1012.02	58.3689	84.3127	133.068	1.74164e-36	1.93909e-21	1.06602e-07	1.01657e-34	1.13183e-19	6.22222e-06	4.51173e-32	5.02324e-17	0.00276153	4.51173e-35	5.02324e-20	2.76153e-06	1.42282e-27	1.58413e-12	87.0876	8.68205e-32	9.66635e-17	0.00531409	8.68205e-38	9.66635e-23	5.31409e-09	3.6825e-37	4.1e-22	2.25398e-08	1.11337e+17	6.12078e+30	4.1e-22	2.25398e-08	9.66635e-23	5.31409e-09	1.70881e-32	1.90254e-17	0.00104592	7.24793e-38
100	231691	3.99792	1747.16	17.4716	26.5425	27.5211	29.5565	0.978635	3.01396	229.882	281.295	403.231	27.4986	33.8978	50.0967	15.0981	143.11	308661	415.176	3935.32	8.48776e+06	95441.4	904658	1.95118e+09	95.4414	904.658	1.95118e+06	3.00984e+09	2.85293e+10	6.15324e+13	183660	1.74086e+06	3.75471e+09	0.18366	1.74086	3754.71	0.792696	7.51371	16205.7	847.868	2.04428e+06	6.72102	16204.9	1.5572	3754.52	36148.2	342637	7.39004e+08	0.156019
101	228571	54.2495	2092.81	20.9281	3.97033	5.68148	8.61303	1.71115	4.64269	10.6838	22.69	23.4834	1.4274	3.09038	3.25449	9.27184	9.17846	11.4137	13.2346	13.1013	16.2919	141.396	139.972	174.06	0.141396	0.139972	0.17406	4.45907e+06	4.41416e+06	5.48914e+06	272.092	269.352	334.948	0.000272092	0.000269352	0.000334948	0.00119041	0.00117842	0.0014654	-1.00713	23.1007	-1.1989e-05	0.000274992	-2.74033e-06	6.28553e-05	53.5534	53.0141	65.9246	0.000234297
102	224637	3.94077	14161.1	141.611	29.0006	30.2626	33.2443	1.26201	4.24369	13.172	37.7131	31.0311	1.90511	5.39867	4.38243	1.29037e+07	7.93942e+09	1.09506e+21	2.4583e+07	1.51255e+10	2.08621e+21	3.23808e+08	1.99233e+11	2.74796e+22	323808	1.99233e+08	2.74796e+19	1.02116e+13	6283014098055213	8.66597e+26	6.23112e+08	3.8339e+11	5.28797e+22	623.112	383390	5.28797e+16	2773.86	1.7067e+06	2.354e+17	61428.2	8486391152820586	1.70393e+06	2.354e+17	382766	5.28797e+16	1.22641e+08	7.5459e+10	1.04078e+22	545.953
103	222639	9.48007	237.598	2.37598	27.165	27.9806	29.8147	0.815628	2.6497	899.531	1242.62	2127.96	127.689	176.569	302.901	29.4803	281.315	596779	3764.32	35921	7.62023e+07	3.38612e+06	3.2312e+07	6.85463e+10	3386.12	32312	6.85463e+07	1.06785e+11	1.01899e+12	2161676890889939	6.51601e+06	6.21789e+07	1.31906e+11	6.51601	62.1789	131906	29.2672	279.281	592464	854.248	2.02423e+06	250.014	592435	55.6629	131899	1.28249e+06	1.22381e+07	2.59617e+10	5.76038
105	219968	1.362	6144.2	61.442	27.614	28.878	31.3011	1.26405	3.68709	315.613	271.511	464.751	33.5043	27.7498	48.9754	1629.49	125099	1.49285e+11	54595	4.19135e+06	5.00171e+12	1.72309e+07	1.32285e+09	1.5786e+15	17230.9	1.32285e+06	1.5786e+12	5.43393e+11	4.17172e+13	4.97828e+19	3.31579e+07	2.54559e+09	3037747986133814	33.1579	2545.59	3.03775e+09	150.739	11572.5	1.38099e+10	7577.17	9.16147e+09	11421.8	1.38099e+10	2512.43	3.03775e+09	6.52615e+06	5.01024e+08	5.97892e+14	29.6686
106	216304	4.34881	953.328	9.53328	24.8487	25.9549	28.2195	1.10624	3.37078	14394.1	14636	12960.4	2044.52	2079.66	1841.49	1.00521	3.69907	799.991	2055.17	7562.83	1.6356e+06	2.95822e+07	1.0886e+08	2.3543e+10	29582.2	108860	2.3543e+07	9.32906e+11	3.43301e+12	7.42451e+14	5.69259e+07	2.09483e+08	4.53044e+10	56.9259	209.483	45304.4	263.175	968.462	209447	267.991	79484.8	705.287	209184	152.557	45247.4	1.12042e+07	4.12305e+07	8.91684e+09	51.7983
107	218055	2.68799	14845.7	148.457	26.4228	27.6311	30.4788	1.20825	4.05599	54.7986	75.924	115.078	7.77946	10.8745	16.646	9044.67	145247	4.11978e+10	70362.7	1.12995e+06	3.20497e+11	3.85577e+06	6.19194e+07	1.75628e+13	3855.77	61919.4	1.75628e+10	1.21596e+11	1.95269e+12	5.53859e+17	7.41977e+06	1.19153e+08	3.37965e+13	7.41977	119.153	3.37965e+07	34.027	546.436	1.5499e+08	1505.89	4.55493e+08	512.409	1.5499e+08	111.733	3.37965e+07	1.46036e+06	2.34518e+07	6.65185e+12	6.69722
108	218019	22.9622	10895.8	108.958	25.1768	26.6847	29.9476	1.50793	4.77089	22.8495	35.4303	74.2919	3.38531	5.37136	11.0014	304.335	2937.48	3.52592e+08	1030.27	9944.27	1.19363e+09	23541.1	227221	2.72739e+10	23.5411	227.221	2.72739e+07	7.42392e+08	7.16565e+09	8.60109e+14	45300.8	437248	5.24839e+10	0.0453008	0.437248	52483.9	0.207784	2.00555	240731	865.21	1.15856e+08	1.79777	240731	0.391947	52483.8	8916.13	86059.4	1.03299e+10	0.0408962
109	217284	26.264	3286.7	32.867	5.48676	7.09175	10.035	1.60499	4.54826	27.0936	38.8901	47.4936	3.87385	5.57857	6.82757	9.85946	10.7379	14.0676	38.194	41.5968	54.4959	1034.81	1127.01	1476.49	1.03481	1.12701	1.47649	3.26339e+07	3.55414e+07	4.65627e+07	1991.32	2168.73	2841.25	0.00199132	0.00216873	0.00284125	0.00916459	0.00998108	0.0130762	8.90922	42.6818	0.000816493	0.00391161	0.000177411	0.000849932	391.933	426.852	559.218	0.00180378
110	214084	0	303.201	3.03201	26.8545	28.0418	30.5194	1.18726	3.6649	1204.54	835.097	484.049	180.884	125.169	72.805	12.5402	294.485	3.13814e+07	2268.31	53267.6	5.67639e+09	2.73227e+06	6.41627e+07	6.83742e+12	2732.27	64162.7	6.83742e+09	8.61648e+10	2.02344e+12	2.15625e+17	5.25777e+06	1.2347e+08	1.31574e+13	5.25777	123.47	1.31574e+07	24.5594	576.737	6.14592e+07	2248.33	2.50247e+08	552.178	6.14592e+07	118.212	1.31574e+07	1.03484e+06	2.43015e+07	2.58965e+12	4.8338
111	216722	10.9435	13989.5	139.895	27.7943	29.057	31.8383	1.26269	4.04406	46.6867	66.1475	369.687	6.27362	9.06774	52.8155	175715	1.70991e+07	7.65533e+14	1.10237e+06	1.07273e+08	4802662220258613	5.14661e+07	5.00823e+09	2.24221e+17	51466.1	5.00823e+06	2.24221e+14	1.62303e+12	1.5794e+14	7.07102e+21	9.90375e+07	9.63748e+09	4.31474e+17	99.0375	9637.48	4.31474e+11	456.979	44469.3	1.99091e+12	9631.14	4.35667e+11	44012.3	1.99091e+12	9538.44	4.31474e+11	1.94926e+07	1.89686e+09	8.49229e+16	89.943
112	215945	34.6923	860.37	8.6037	26.0585	27.2997	29.2889	1.2412	3.23034	1965.67	2306.31	1949.27	258.084	305.494	258.978	7.29034	89.8429	95748.8	1881.52	23187	2.47112e+07	3.69845e+06	4.55781e+07	4.85742e+10	3698.45	45578.1	4.85742e+07	1.16634e+11	1.43735e+12	1.53184e+15	7.11702e+06	8.77071e+07	9.34726e+10	7.11702	87.7071	93472.6	32.9576	406.155	432854	1132.36	1.31327e+06	373.197	432821	80.5901	93465.5	1.40078e+06	1.72626e+07	1.83973e+10	6.48673
113	215656	38.4692	3098.62	30.9862	8.33016	9.90293	12.7307	1.57276	4.4005	220.153	205.588	250.794	32.2276	30.0777	36.5934	13.6757	15.8654	17.5874	440.736	511.302	566.799	97029.4	112565	124783	97.0294	112.565	124.783	3.05992e+09	3.54985e+09	3.93515e+09	186716	216612	240123	0.186716	0.216612	0.240123	0.865807	1.00443	1.11345	16.0111	28.603	0.138625	0.247646	0.0298953	0.0534064	36749.6	42633.7	47261.1	0.170409
114	212260	15.861	2879.11	28.7911	9.12023	10.7989	13.4789	1.6787	4.35868	387.789	538.952	407.614	57.5744	79.9658	60.7764	8.64312	9.9236	9.88724	497.622	571.345	569.252	192973	221562	220750	192.973	221.562	220.75	6.08558e+09	6.98717e+09	6.96157e+09	371342	426357	424795	0.371342	0.426357	0.424795	1.74947	2.00866	2.0013	14.815	14.3944	0.259185	0.251827	0.0550145	0.0534526	73087.9	83915.9	83608.4	0.344332
115	209246	10.1226	2919.59	29.1959	20.3434	21.3689	23.6114	1.0256	3.26808	137.867	155.921	197.991	21.1716	23.8456	30.3359	1.56196	1.23698	1.42603	33.0693	26.1888	30.1914	4559.15	3610.57	4162.39	4.55915	3.61057	4.16239	1.43777e+08	1.13863e+08	1.31265e+08	8773.3	6947.91	8009.79	0.0087733	0.00694791	0.00800979	0.0419282	0.0332045	0.0382793	-20.8062	-8.70258	-0.00872365	-0.00364883	-0.00182539	-0.000763503	1726.77	1367.49	1576.49	0.00825233
116	207062	16.6621	175.354	1.75354	25.9077	26.9588	29.6073	1.05114	3.69955	3410.59	3761.02	2863.13	510.7	565.572	429.395	2.90568	20.0662	223556	1483.93	10247.8	1.1417e+08	5.06107e+06	3.49511e+07	3.89386e+11	5061.07	34951.1	3.89386e+08	1.59606e+11	1.10222e+12	1.22797e+16	9.73915e+06	6.72573e+07	7.49306e+11	9.73915	67.2573	749306	47.0349	324.817	3.61875e+06	590.588	7.69366e+06	277.782	3.6187e+06	57.5182	749296	1.91687e+06	1.32376e+07	1.47479e+11	9.25743
117	205241	32.7417	2046.96	20.4696	1.01015	2.65152	5.6336	1.64137	4.62345	10.2838	14.7347	10.2451	1.48314	2.19369	1.49388	8.21557	6.60778	5.90682	12.1848	9.80024	8.76061	125.306	100.784	90.0926	0.125306	0.100784	0.0900926	3.95166e+06	3.17832e+06	2.84116e+06	241.131	193.941	173.368	0.000241131	0.000193941	0.000173368	0.00117486	0.000944942	0.000844701	-19.5701	-28.1022	-0.000229921	-0.000330163	-4.71894e-05	-6.7763e-05	47.4595	38.1716	34.1223	0.000231237
118	197629	33.581	2253.75	22.5375	0.822775	2.61008	5.34	1.78731	4.51722	93.1524	142.097	91.7769	12.7549	20.311	12.5658	9.49122	7.45027	6.58475	121.06	95.0278	83.9881	11277	8852.07	7823.7	11.277	8.85207	7.8237	3.55632e+08	2.79159e+08	2.46728e+08	21700.7	17034.3	15055.3	0.0217007	0.0170343	0.0150553	0.109805	0.0861931	0.0761797	-21.5035	-30.6227	-0.0236119	-0.0336252	-0.00466641	-0.00664534	4271.14	3352.7	2963.2	0.0216119
119	197383	13.9206	2410.67	24.1067	8.04545	9.4221	11.8074	1.37664	3.76193	1651.9	1785.29	1574.46	263.732	286.378	253.138	5.86403	6.69605	7.7872	1546.53	1765.96	2053.73	2.55472e+06	2.9172e+06	3.39256e+06	2554.72	2917.2	3392.56	8.05657e+10	9.19967e+10	1.06988e+11	4.91612e+06	5.61364e+06	6.5284e+06	4.91612	5.61364	6.5284	24.9064	28.4403	33.0747	14.1885	32.7959	3.53384	8.1683	0.697521	1.61229	967594	1.10488e+06	1.28492e+06	4.9021
122	187853	70.8263	598.081	5.98081	20.2541	21.7895	23.618	1.5354	3.36388	3740	4022.47	3371.57	605.779	652.429	547.391	1.50845	1.10163	1.34623	913.786	667.344	815.52	3.41756e+06	2.49587e+06	3.05004e+06	3417.56	2495.87	3050.04	1.07776e+11	7.87096e+10	9.61861e+10	6.5765e+06	4.80286e+06	5.86928e+06	6.5765	4.80286	5.86928	35.0087	25.5671	31.244	-26.9694	-10.7538	-9.44164	-3.76476	-1.77364	-0.707223	1.29439e+06	945302	1.1552e+06	6.89045
123	186974	40.3706	1772.72	17.7272	9.05859	10.1961	12.586	1.13754	3.52742	3226.38	3520.01	3083.23	546.211	595.998	523.197	7.61084	8.42571	9.15318	4157.12	4602.22	4999.57	1.34125e+07	1.48485e+07	1.61305e+07	13412.5	14848.5	16130.5	4.22975e+11	4.68262e+11	5.08691e+11	2.581e+07	2.85734e+07	3.10403e+07	25.81	28.5734	31.0403	138.04	152.82	166.014	10.7067	20.265	14.7796	27.9738	2.7634	5.23039	5.07993e+06	5.62383e+06	6.10938e+06	27.1691
124	185705	15.635	3299.01	32.9901	25.5647	27.398	29.756	1.83336	4.19135	106.419	52.0127	65.0308	18.2437	8.60538	10.7584	8.58304	273.667	2.26845e+06	156.586	4992.7	4.13848e+07	16663.7	531318	4.40413e+09	16.6637	531.318	4.40413e+06	5.25508e+08	1.67556e+10	1.38889e+14	32066.5	1.02243e+06	8.47498e+09	0.0320665	1.02243	8474.98	0.172675	5.50567	45636.9	3088.47	2.64293e+07	5.333	45636.7	0.990363	8474.95	6311.35	201235	1.66805e+09	0.0339859
125	181283	1.29172	1635.37	16.3537	12.7362	14.2019	16.3192	1.46574	3.58309	1846.45	1767.71	2206.76	317.725	301.727	379.583	4.08192	3.64502	2.40755	1296.93	1158.11	764.938	2.39471e+06	2.13839e+06	1.41242e+06	2394.71	2138.39	1412.42	7.55195e+10	6.74364e+10	4.45419e+10	4.6082e+06	4.11497e+06	2.71795e+06	4.6082	4.11497	2.71795	25.4198	22.6991	14.9928	-10.7033	-41.0192	-2.72076	-10.427	-0.49323	-1.89025	906989	809911	534949	5.00315
126	182881	7.81531	14641	146.41	24.1538	25.2878	28.2696	1.134	4.11583	0.0490999	0.0226039	0.283597	0.00873916	0.00416857	0.058213	663.915	1691.17	1.03396e+06	5.80206	14.7794	9035.91	0.284881	0.72567	443.663	0.000284881	0.00072567	0.443663	8984	22884.7	1.39913e+07	0.548204	1.39643	853.752	5.48204e-07	1.39643e-06	0.000853752	2.99759e-06	7.63569e-06	0.00466833	154.728	155636	4.6381e-06	0.00466534	8.48222e-07	0.000853203	0.107898	0.274846	168.036	5.89988e-07
129	179385	0	13132.8	131.328	29.4662	30.7757	33.9535	1.30945	4.48725	31.6041	51.6466	86.3844	5.38947	8.84867	14.9101	5.76151e+07	1.11311e+11	4.22645e+24	3.10515e+08	5.99906e+11	2.27783e+25	9.81353e+09	1.89595e+13	7.19888e+26	9.81353e+06	1.89595e+10	7.19888e+23	3.09479e+14	5.97905e+17	2.27024e+31	1.88844e+10	3.64842e+13	1.3853e+27	18884.4	3.64842e+07	1.3853e+21	105273	2.03385e+08	7.7225e+21	193097	7.33567e+18	2.0328e+08	7.7225e+21	3.64653e+07	1.3853e+21	3.71685e+09	7.18084e+12	2.72656e+26	20720
130	176574	8.79435	547.469	5.47469	22.8253	23.933	25.8344	1.1077	3.00909	597.403	793.021	1325.18	105.565	139.465	234.619	0.33699	0.467201	2.6671	35.5745	49.3203	281.554	21252.3	29464.1	168201	21.2523	29.4641	168.201	6.70214e+08	9.2918e+08	5.3044e+09	40896.4	56698.6	323674	0.0408964	0.0566986	0.323674	0.23161	0.321103	1.83308	38.6394	691.449	0.0894929	1.60147	0.0158022	0.282778	8049.26	11159.5	63705.8	0.0455857
131	176481	84.2445	1978.48	19.7848	-12.6791	-10.2279	-6.62659	2.45125	6.05254	674.724	808.572	1171.72	119.149	142.264	205.377	4.2173e-11	0.000143761	2.73835	5.02488e-09	0.017129	326.272	3.39041e-06	11.5574	220144	3.39041e-09	0.0115574	220.144	0.10692	364473	6.94245e+09	6.52425e-06	22.2402	423628	6.52425e-12	2.22402e-05	0.423628	3.69686e-11	0.00012602	2.40042	3.40884e+08	6.49313e+12	0.00012602	2.40042	2.22401e-05	0.423628	1.28411e-06	4.37732	83378.8	7.27619e-12
132	175964	0	5290.98	52.9098	17.3542	18.7783	21.0916	1.42414	3.7374	194.87	153.446	198.337	34.4518	27.4297	35.7	11.106	6.93197	3.51061	382.622	238.819	120.947	74561.4	46538.5	23568.8	74.5614	46.5385	23.5688	2.35137e+09	1.46764e+09	7.43267e+08	143481	89555.4	45354.2	0.143481	0.0895554	0.0453542	0.815396	0.508941	0.257747	-37.5836	-68.39	-0.306455	-0.55765	-0.0539251	-0.0981263	28239.9	17626.4	8926.64	0.160487
133	172419	58.9802	2284.86	22.8486	-3.297	-1.78247	0.830885	1.51454	4.12789	223.281	454.171	621.747	37.2372	76.9026	106.083	19.5756	21.1078	15.1926	728.941	785.997	565.729	162759	175498	126317	162.759	175.498	126.317	5.13276e+09	5.53451e+09	3.98352e+09	313201	337716	243074	0.313201	0.337716	0.243074	1.81651	1.95869	1.40979	7.82727	-22.3903	0.142183	-0.406722	0.0245151	-0.0701265	61644.4	66469.5	47842	0.357527
134	167418	49.216	1792.65	17.9265	9.13587	10.7063	13.363	1.57044	4.22713	612.36	573.117	451.642	109.128	102.379	80.0711	9.00205	10.2607	10.3705	982.379	1119.73	1131.72	601570	685679	693017	601.57	685.679	693.017	1.89711e+10	2.16236e+10	2.1855e+10	1.15762e+06	1.31947e+06	1.33359e+06	1.15762	1.31947	1.33359	6.91453	7.88129	7.96564	13.9816	15.2015	0.966759	1.05111	0.161853	0.175975	227843	259699	262479	1.36092
136	162824	14.1973	949.571	9.49571	26.5877	27.5541	30.006	0.966389	3.41829	568.889	549.669	846.475	114.538	111.632	173.178	12.676	120.488	2.54908e+06	1451.88	13800.4	2.91966e+08	825961	7.85088e+06	1.66096e+11	825.961	7850.88	1.66096e+08	2.60475e+10	2.47585e+11	5238009151934842	1.58942e+06	1.51077e+07	3.19623e+11	1.58942	15.1077	319623	9.76156	92.785	1.96299e+06	850.514	2.01093e+07	83.0234	1.96299e+06	13.5182	319622	312831	2.9735e+06	6.29085e+10	1.92128
137	160236	5.3625	14309.2	143.092	24.0009	24.9992	28.0109	0.998294	4.00999	0.566061	0.032792	0.0330053	0.110935	0.00632071	0.00609942	484.806	996.15	347995	53.782	110.508	38604.9	30.4439	62.5543	21852.7	0.0304439	0.0625543	21.8527	960080	1.97271e+06	6.89147e+08	58.5841	120.375	42051.8	5.85841e-05	0.000120375	0.0420518	0.000365612	0.000751236	0.262437	105.474	71680.2	0.000385625	0.262071	6.17909e-05	0.0419932	11.5306	23.6923	8276.66	7.19599e-05
138	160220	0	867.194	8.67194	22.0728	23.3126	25.7418	1.2398	3.669	694.323	488.825	544.912	88.517	57.2103	68.0279	0.322807	0.365381	2.30832	28.5739	32.3424	204.325	19839.5	22456.1	141868	19.8395	22.4561	141.868	6.2566e+08	7.08175e+08	4.47395e+09	38177.8	43212.8	273000	0.0381778	0.0432128	0.273	0.238283	0.269709	1.70391	13.1885	615.076	0.031426	1.46562	0.00503508	0.234822	7514.17	8505.18	53732.1	0.0468991
139	159717	93.5449	4685.08	46.8508	9.17161	11.0962	13.6611	1.92462	4.4895	45.4816	43.7032	52.3652	8.87124	8.36638	10.1357	89.2064	103.616	100.017	791.372	919.203	887.274	35992.8	41806.8	40354.6	35.9928	41.8068	40.3546	1.13507e+09	1.31842e+09	1.27262e+09	69262	80449.9	77655.4	0.069262	0.0804499	0.0776554	0.433655	0.503704	0.486207	16.1531	12.1185	0.0700489	0.0525523	0.011188	0.00839348	13632.2	15834.2	15284.2	0.0853523
140	158208	25.1425	2428.34	24.2834	-1.57533	0.0743863	2.87567	1.64972	4.451	6.86343	9.4309	10.2186	0.895202	1.25817	1.19723	11.7833	9.65178	6.57017	10.5484	8.64029	5.88163	72.3985	59.302	40.3681	0.0723985	0.059302	0.0403681	2.28316e+06	1.87015e+06	1.27305e+06	139.318	114.116	77.6815	0.000139318	0.000114116	7.76815e-05	0.000880604	0.000721308	0.000491009	-18.0895	-44.2418	-0.000159296	-0.000389595	-2.52019e-05	-6.16369e-05	27.4208	22.4605	15.2893	0.000173321
141	156936	0	349.556	3.49556	23.9377	25.1987	27.7244	1.26106	3.78669	3180.68	2959.61	1549.91	649.47	604.196	317.865	0.353717	0.916736	109.657	229.729	595.393	71219.2	730694	1.89375e+06	2.26526e+08	730.694	1893.75	226526	2.30432e+10	5.97215e+10	7.14371e+12	1.40609e+06	3.6442e+06	4.35909e+08	1.40609	3.6442	435.909	8.95969	23.221	2777.63	159.172	30901.4	14.2613	2768.67	2.23811	434.503	276748	717255	8.5796e+07	1.76345
143	151295	10.8682	5802.1	58.021	9.00056	10.4722	12.8459	1.47169	3.84538	292.695	350.725	460.581	60.4662	71.8805	94.5058	32.8141	37.2975	39.3765	1984.15	2255.24	2380.95	580750	660098	696893	580.75	660.098	696.893	1.83145e+10	2.08169e+10	2.19772e+10	1.11755e+06	1.27024e+06	1.34105e+06	1.11755	1.27024	1.34105	7.38656	8.39579	8.86378	13.6631	19.9988	1.00923	1.47722	0.152692	0.223497	219957	250010	263946	1.45383
144	151009	4.15836	3096.12	30.9612	27.061	28.2121	30.4554	1.15112	3.3944	2753.61	2787.88	2471.67	544.049	551	484.148	84.6575	2199.34	8.91957e+07	46057.9	1.19655e+06	4.85269e+10	1.26825e+08	3.29483e+09	1.33624e+14	126825	3.29483e+06	1.33624e+11	3.99956e+12	1.03906e+14	4.21397e+18	2.44053e+08	6.34033e+09	2.57136e+14	244.053	6340.33	2.57136e+08	1616.15	41986.4	1.70279e+09	2497.93	1.05361e+08	40370.2	1.70278e+09	6096.28	2.57136e+08	4.80348e+07	1.24791e+09	5.06097e+13	318.092
145	150555	2.0428	955.903	9.55903	22.0461	23.4552	24.8946	1.4091	2.8485	1284.59	1231.91	1552.74	265.894	253.774	320.327	0.348337	0.410473	0.95665	92.6207	109.142	254.368	118980	140203	326758	118.98	140.203	326.758	3.75215e+09	4.42145e+09	1.03047e+10	228956	269797	628790	0.228956	0.269797	0.62879	1.52075	1.79202	4.17649	17.8379	174.634	0.27127	2.65574	0.040841	0.399834	45063.3	53101.6	123759	0.299315
146	148540	19.1012	3611.24	36.1124	8.07084	9.6675	12.0973	1.59667	4.02642	385.493	435.134	553.826	78.6118	88.7559	112.568	11.4668	13.359	15.2424	901.426	1050.17	1198.23	347494	404836	461910	347.494	404.836	461.91	1.09586e+10	1.27669e+10	1.45668e+10	668692	779036	888865	0.668692	0.779036	0.888865	4.50176	5.24461	5.98401	16.5014	32.926	0.742855	1.48225	0.110344	0.220173	131612	153330	174947	0.886039
147	145221	0	1214.17	12.1417	23.6037	24.5075	27.1852	0.90378	3.58146	1229.58	787.217	582.07	267.093	170.736	124.853	0.471447	0.763845	40.2054	125.92	204.018	10738.6	154829	250857	1.3204e+07	154.829	250.857	13204	4.8827e+09	7.91103e+09	4.16401e+11	297942	482731	2.54088e+07	0.297942	0.482731	25.4088	2.05165	3.32412	174.967	62.0215	8428.09	1.27247	172.915	0.184788	25.1108	58641.2	95011.4	5.00098e+06	0.403807
149	146812	26.4323	2216.06	22.1606	8.87861	10.1398	12.4721	1.26123	3.59354	1260.88	1426.4	1094.77	270.538	306.64	235.099	6.99061	7.84021	8.57412	1891.23	2121.07	2319.62	2.38461e+06	2.67442e+06	2.92477e+06	2384.61	2674.42	2924.77	7.52009e+10	8.43405e+10	9.22354e+10	4.58876e+06	5.14645e+06	5.6282e+06	4.58876	5.14645	5.6282	31.2561	35.0547	38.3361	12.1535	22.6519	3.79869	7.0801	0.557694	1.03944	903163	1.01293e+06	1.10775e+06	6.15184
150	145708	48.0751	3059.51	30.5951	6.35396	8.02892	11.0554	1.67496	4.70146	3.25695	4.06216	5.29961	0.682552	0.861707	1.14022	12.9614	14.7861	19.1427	8.84685	10.0923	13.0659	28.8138	32.8701	42.5549	0.0288138	0.0328701	0.0425549	908671	1.03659e+06	1.34201e+06	55.4471	63.2529	81.8894	5.54471e-05	6.32529e-05	8.18894e-05	0.000380535	0.000434107	0.00056201	14.0779	47.6894	5.35715e-05	0.000181475	7.8058e-06	2.64424e-05	10.9131	12.4495	16.1175	7.48972e-05
151	145192	9.02667	1373.71	13.7371	17.3839	18.6804	21.0108	1.29653	3.62689	2424.28	2771.61	2407.35	533.148	607.118	526.228	1.73624	1.13078	0.563329	925.673	602.872	300.338	2.24409e+06	1.46153e+06	728104	2244.09	1461.53	728.104	7.07697e+10	4.60908e+10	2.29615e+10	4.31837e+06	2.81246e+06	1.40111e+06	4.31837	2.81246	1.40111	29.7425	19.3707	9.65006	-34.8721	-67.5546	-10.3718	-20.0924	-1.5059	-2.91726	849944	553551	275767	5.85394
152	141131	14.9207	1809.17	18.0917	-1.53303	0.643881	4.04328	2.17691	5.57631	751.366	787.007	845.794	147.03	155.639	166.294	6.98006	5.25258	3.59941	1026.28	772.286	529.22	771110	580269	397638	771.11	580.269	397.638	2.43177e+10	1.82994e+10	1.25399e+10	1.48387e+06	1.11663e+06	765186	1.48387	1.11663	0.765186	10.5141	7.912	5.42182	-24.7488	-48.433	-2.60212	-5.09231	-0.36724	-0.718682	292056	219775	150604	2.0694
153	138797	0	1340.58	13.4058	26.1907	27.0544	29.4958	0.863721	3.30516	3614.22	4110.2	3595.23	783.804	895.223	779.656	5.67988	31.278	161286	4451.91	24515.8	1.26417e+08	1.60902e+07	8.86057e+07	4.56897e+11	16090.2	88605.7	4.56897e+08	5.07421e+11	2.79427e+12	1.44087e+16	3.09628e+07	1.70506e+08	8.7922e+11	30.9628	170.506	879220	223.079	1228.45	6.33456e+06	450.681	2.8395e+06	1005.38	6.33433e+06	139.543	879189	6.09412e+06	3.35592e+07	1.73049e+11	43.9066
154	138956	0	1668.05	16.6805	-2.63989	-1.02619	2.00956	1.61369	4.64944	2459.28	2665.32	2645.05	472.876	509.69	508.291	4.98396	4.68029	3.02745	2356.8	2213.2	1431.61	5.79601e+06	5.44286e+06	3.52072e+06	5796.01	5442.86	3520.72	1.82783e+11	1.71646e+11	1.11029e+11	1.11534e+07	1.04738e+07	6.77501e+06	11.1534	10.4738	6.77501	80.266	75.3754	48.7566	-6.09301	-39.2562	-4.89061	-31.5094	-0.679579	-4.37841	2.19522e+06	2.06147e+06	1.33346e+06	15.798
155	138302	0	6922.87	69.2287	26.6205	27.8896	30.4156	1.26906	3.79512	32.5517	32.6422	53.3455	7.30562	7.36643	12.0342	210.647	4968	4.44438e+08	1538.9	36294.3	3.24689e+09	50093.9	1.18144e+06	1.05692e+11	50.0939	1181.44	1.05692e+08	1.57976e+09	3.7258e+10	3333099427761956	96397.1	2.27348e+06	2.03386e+11	0.0963971	2.27348	203386	0.697004	16.4385	1.47059e+06	2258.45	2.10987e+08	15.7415	1.47059e+06	2.17708	203386	18972.9	447468	4.00305e+10	0.137185
156	135463	46.915	10602.2	106.022	19.7797	21.233	24.0601	1.45328	4.28033	17.2345	21.7635	13.0676	4.78733	5.98271	3.37759	171.292	117.476	161.64	820.034	562.398	773.823	14132.9	9692.67	13336.5	14.1329	9.69267	13.3365	4.45695e+08	3.05668e+08	4.2058e+08	27196.3	18651.9	25663.8	0.0271963	0.0186519	0.0256638	0.200766	0.13769	0.189453	-31.4177	-5.63517	-0.0630762	-0.0113135	-0.00854446	-0.00153256	5352.8	3671.07	5051.16	0.039515
157	137884	15.427	2225.39	22.2539	17.6534	18.986	21.3779	1.33257	3.72451	436.263	406.822	356.834	109.412	101.374	90.4945	2.74816	1.7585	0.906413	300.683	192.402	99.1728	131177	83937.7	43265.4	131.177	83.9377	43.2654	4.13679e+09	2.64706e+09	1.36442e+09	252427	161524	83256.8	0.252427	0.161524	0.0832568	1.83072	1.17145	0.603819	-36.0118	-67.0175	-0.659276	-1.22691	-0.0909034	-0.16917	49682.9	31791.2	16386.7	0.360325
158	135909	0	940.245	9.40245	23.2447	24.204	26.1929	0.95936	2.94825	144.969	134.489	188.266	28.1575	25.2911	38.0456	0.36446	0.540234	4.63923	10.2623	15.2116	130.629	1487.71	2205.21	18937.1	1.48771	2.20521	18.9371	4.69164e+07	6.95436e+07	5.97201e+08	2862.84	4243.55	36441.2	0.00286284	0.00424355	0.0364412	0.0210644	0.0312235	0.26813	48.2288	1172.91	0.0101591	0.247066	0.00138071	0.0335784	563.466	835.218	7172.39	0.00414591
159	133633	65.413	2006.28	20.0628	-0.469222	1.65327	5.13309	2.12249	5.60231	1434.05	1558.95	1686.78	331.706	360.634	390.726	17.4824	12.723	9.95615	5799.03	4220.29	3302.52	8.31612e+06	6.05213e+06	4.73599e+06	8316.12	6052.13	4735.99	2.62257e+11	1.9086e+11	1.49354e+11	1.60029e+07	1.16463e+07	9.11359e+06	16.0029	11.6463	9.11359	119.753	87.1513	68.1988	-27.2242	-43.0505	-32.6018	-51.5543	-4.35667	-6.88935	3.14971e+06	2.29223e+06	1.79374e+06	23.5699
160	133304	17.2041	3924.93	39.2493	10.0696	10.7032	12.6692	0.63355	2.59958	689.52	652.568	488.988	160.676	151.994	113.729	15.4267	16.1618	16.8946	2478.7	2596.8	2714.56	1.70911e+06	1.79055e+06	1.87174e+06	1709.11	1790.55	1871.74	5.38985e+10	5.64667e+10	5.90272e+10	3.28889e+06	3.4456e+06	3.60184e+06	3.28889	3.4456	3.60184	24.6721	25.8476	27.0197	4.76481	9.51539	1.17558	2.34764	0.156709	0.312951	647321	678165	708917	4.85597
162	131183	16.6958	3495.82	34.9582	8.2006	8.905	10.7654	0.704399	2.56484	917.143	888.775	703.147	213.666	207.098	163.217	10.2947	11.0244	12.8975	2199.62	2355.54	2755.75	2.01737e+06	2.16037e+06	2.52742e+06	2017.37	2160.37	2527.42	6.36197e+10	6.81294e+10	7.97046e+10	3.88207e+06	4.15726e+06	4.86358e+06	3.88207	4.15726	4.86358	29.5929	31.6906	37.0749	7.08851	25.2829	2.0977	7.48196	0.275181	0.981502	764073	818234	957252	5.8245
163	130206	69.5835	3557.93	35.5793	9.72341	11.5219	14.0513	1.79849	4.32787	343.533	302.076	230.291	81.6497	71.8202	54.5755	32.948	37.0081	33.7285	2690.19	3021.7	2753.92	924169	1.03805e+06	946063	924.169	1038.05	946.063	2.91446e+10	3.27361e+10	2.9835e+10	1.7784e+06	1.99755e+06	1.82053e+06	1.7784	1.99755	1.82053	13.6584	15.3415	13.982	12.3229	2.36896	1.68311	0.323562	0.21915	0.0421297	350027	393160	358319	2.68825
164	130055	3.82261	1371.26	13.7126	10.9652	12.7989	15.2703	1.83374	4.30511	1895.7	2117.45	2249.64	473.103	526.513	561.565	3.48466	3.57176	2.68951	1648.6	1689.81	1272.42	3.12525e+06	3.20337e+06	2.41211e+06	3125.25	3203.37	2412.11	9.85579e+10	1.01021e+11	7.60684e+10	6.014e+06	6.16432e+06	4.64169e+06	6.014	6.16432	4.64169	46.2419	47.3977	35.6902	2.49954	-22.8185	1.15583	-10.5517	0.150322	-1.37231	1.18368e+06	1.21327e+06	913581	9.10136
165	127394	2.04069	3016.2	30.162	20.4854	21.5511	23.9459	1.06572	3.46047	65.7369	61.367	88.8607	16.5262	15.4063	22.2452	1.26973	1.01673	1.38954	20.9837	16.8026	22.9637	1379.41	1104.55	1509.56	1.37941	1.10455	1.50956	4.35009e+07	3.4833e+07	4.76055e+07	2654.43	2125.51	2904.89	0.00265443	0.00212551	0.00290489	0.0208364	0.0166846	0.0228024	-19.9258	9.43565	-0.00415181	0.00196605	-0.000528916	0.000250462	522.446	418.345	571.742	0.00410103
166	126697	12.1966	2511.18	25.1118	26.1056	27.0395	28.9689	0.93392	2.86331	9008.86	9324.08	10007.4	2247.66	2329.37	2500.01	11.1117	67.9381	32857.4	24975.4	152702	7.38523e+07	2.24999e+08	1.37567e+09	6.65325e+11	224999	1.37567e+06	6.65325e+08	7.09558e+12	4.33831e+13	2.09817e+16	4.32972e+08	2.64724e+09	1.2803e+12	432.972	2647.24	1.2803e+06	3417.39	20894.3	1.01053e+07	511.41	295601	17476.9	1.01018e+07	2214.26	1.27987e+06	8.52179e+07	5.21031e+08	2.5199e+11	672.614
167	129409	0	2936.88	29.3688	-7.17486	-5.05677	-1.39867	2.11809	5.77619	999.603	1191.32	1340.33	207.984	247.934	277.981	0.378025	4.31436	9.15983	78.6233	897.319	1905.1	78592.1	896962	1.90434e+06	78.5921	896.962	1904.34	2.47848e+09	2.82866e+10	6.00553e+10	151237	1.72605e+06	3.66458e+06	0.151237	1.72605	3.66458	1.16867	13.3379	28.3178	1041.29	2323.07	12.1693	27.1491	1.57481	3.51334	29766.5	339722	721265	0.230019
168	129201	51.5442	14283.2	142.832	22.1177	23.6515	26.7375	1.53381	4.61981	2.50638	4.20604	9.0451	0.608046	1.03262	2.14144	745.144	942.893	29041.3	453.082	573.322	17658.5	1135.6	1436.96	44258.8	1.1356	1.43696	44.2588	3.58122e+07	4.53161e+07	1.39575e+09	2185.26	2765.19	85168.5	0.00218526	0.00276519	0.0851685	0.0169136	0.0214022	0.659192	26.5384	3797.41	0.00448859	0.642279	0.000579932	0.0829832	430.104	544.247	16762.9	0.00332895
169	127567	25.6983	3024.25	30.2425	9.3974	10.7238	13.8128	1.32642	4.41539	7.84148	7.92788	6.85238	1.43125	1.46668	1.25623	10.7199	11.9327	11.5979	15.3428	17.0787	16.5995	120.311	133.922	130.164	0.120311	0.133922	0.130164	3.79412e+06	4.22338e+06	4.10486e+06	231.517	257.711	250.479	0.000231517	0.000257711	0.000250479	0.00181486	0.00202019	0.0019635	11.3139	8.19026	0.000205331	0.000148642	2.61936e-05	1.89618e-05	45.5673	50.7228	49.2994	0.000357202
170	126021	18.6643	12870.8	128.708	26.7685	28.0472	30.8553	1.27862	4.08675	10.175	40.6592	62.0085	2.64011	10.4114	15.9774	8153.56	233659	2.26925e+11	21526.3	616885	5.99108e+11	219031	6.27683e+06	6.09594e+12	219.031	6276.83	6.09594e+09	6.90735e+09	1.97946e+11	1.92242e+17	421487	1.20787e+07	1.17306e+13	0.421487	12.0787	1.17306e+07	3.34456	95.8461	9.30841e+07	2765.73	2.78314e+09	92.5016	9.30841e+07	11.6572	1.17306e+07	82957.3	2.37733e+06	2.30882e+12	0.65828
171	125703	36.7647	2978.32	29.7832	-2.20417	-0.140589	3.10923	2.06358	5.3134	1097.19	1200.11	1441.76	271.654	298.099	357.448	19.2247	15.8747	10.2442	5222.49	4312.43	2782.89	5.73005e+06	4.73155e+06	3.05336e+06	5730.05	4731.55	3053.36	1.80703e+11	1.49214e+11	9.62907e+10	1.10265e+07	9.10504e+06	5.87566e+06	11.0265	9.10504	5.87566	87.7184	72.4329	46.7423	-17.4257	-46.7132	-15.2855	-40.9761	-1.92144	-5.15082	2.17024e+06	1.79206e+06	1.15645e+06	17.2648
172	124602	0	874.441	8.74441	21.8039	23.0585	25.8099	1.25461	4.00609	354.047	271.11	261.209	80.6072	60.0181	56.7856	0.319281	0.334426	2.46284	25.7364	26.9571	198.523	9111.88	9544.09	70286.3	9.11188	9.54409	70.2863	2.87352e+08	3.00982e+08	2.21655e+09	17534.2	18365.9	135254	0.0175342	0.0183659	0.135254	0.140722	0.147397	1.08549	4.74335	671.37	0.00667495	0.944767	0.00083171	0.11772	3451.1	3614.8	26620.8	0.0276971
173	122334	9.90071	5115.43	51.1543	12.9459	13.4079	15.3503	0.461954	2.40443	53.4533	66.2583	67.2401	16.672	20.1888	20.9746	26.412	25.7118	19.6857	440.34	428.666	328.199	23537.6	22913.6	17543.4	23.5376	22.9136	17.5434	7.42283e+08	7.22604e+08	5.53247e+08	45294.1	44093.3	33759.1	0.0452941	0.0440933	0.0337591	0.370251	0.360435	0.27596	-2.65107	-25.4668	-0.00981562	-0.0942911	-0.00120078	-0.011535	8914.82	8678.48	6644.5	0.0728731
174	121617	17.9174	3224.17	32.2417	19.2408	20.1896	22.2467	0.948788	3.00586	58.0311	88.7703	132.419	15.0792	23.1409	34.6731	2.76162	2.04827	1.43175	41.6431	30.8863	21.5897	2416.6	1792.37	1252.87	2.4166	1.79237	1.25287	7.62098e+07	5.65241e+07	3.95106e+07	4650.32	3449.1	2410.94	0.00465032	0.0034491	0.00241094	0.0382375	0.0283604	0.0198241	-25.8309	-48.1554	-0.0098771	-0.0184134	-0.00120122	-0.00223938	915.279	678.854	474.523	0.00752594
175	120879	35.6251	1974.73	19.7473	20.7369	22.0495	24.3521	1.31252	3.61518	91.4793	102.581	74.1864	24.378	27.4819	19.8865	1.30444	1.06197	1.91715	31.7996	25.8886	46.7364	2909	2368.28	4275.41	2.909	2.36828	4.27541	9.17383e+07	7.4686e+07	1.34829e+08	5597.87	4557.34	8227.29	0.00559787	0.00455734	0.00822729	0.0463099	0.0377018	0.0680624	-18.588	46.9718	-0.00860809	0.0217526	-0.00104053	0.00262942	1101.78	896.978	1619.3	0.00911474
176	120590	42.6695	1605.88	16.0588	11.1316	12.1098	14.5212	0.978188	3.38961	1456.82	1448.55	1228.97	382.114	379.382	322.813	8.09515	8.31325	7.04784	3093.28	3176.61	2693.08	4.50633e+06	4.62774e+06	3.92332e+06	4506.33	4627.74	3923.32	1.42112e+11	1.4594e+11	1.23726e+11	8.67166e+06	8.90528e+06	7.54976e+06	8.67166	8.90528	7.54976	71.9102	73.8475	62.6067	2.69414	-12.9376	1.93736	-9.30343	0.233626	-1.1219	1.70676e+06	1.75274e+06	1.48595e+06	14.1534
177	120348	1.56016	2462.88	24.6288	8.7395	10.0995	12.4421	1.35995	3.70256	958.211	1018.07	846.656	252.039	269	223.407	4.78409	5.42115	5.95067	1205.78	1366.34	1499.8	1.15539e+06	1.30924e+06	1.43712e+06	1155.39	1309.24	1437.12	3.64363e+10	4.12882e+10	4.53211e+10	2.22334e+06	2.51941e+06	2.7655e+06	2.22334	2.51941	2.7655	18.4743	20.9343	22.9791	13.3161	24.3845	2.46005	4.50485	0.296063	0.542151	437600	495872	544307	3.63612
178	120276	20.673	2963.52	29.6352	20.2748	21.2685	23.4514	0.993671	3.17659	94.2651	150.471	176.621	24.8803	39.6755	46.5901	1.84074	1.45495	1.56133	45.7981	36.1996	38.8462	4317.17	3412.36	3661.84	4.31717	3.41236	3.66184	1.36146e+08	1.07612e+08	1.1548e+08	8307.64	6566.49	7046.58	0.00830764	0.00656649	0.00704658	0.0690715	0.0545952	0.0585868	-20.9584	-15.1795	-0.0144763	-0.0104847	-0.00174115	-0.00126106	1635.12	1292.42	1386.91	0.0135947
179	116757	2.68711	2496.31	24.9631	-6.85421	-4.59034	-1.04344	2.26387	5.81077	1191.48	1327.18	1450.57	226.339	252.604	279.992	0.527331	4.71028	7.33505	119.356	1066.12	1660.21	142210	1.27026e+06	1.9781e+06	142.21	1270.26	1978.1	4.48472e+09	4.00589e+10	6.23813e+10	273658	2.44439e+06	3.80651e+06	0.273658	2.44439	3.80651	2.34383	20.9358	32.6021	793.23	1290.98	18.5919	30.2582	2.17074	3.53285	53861.5	481107	749200	0.461314
180	116462	58.6502	452.365	4.52365	23.8228	25.0208	27.2607	1.19798	3.43792	2702.22	3169.46	2766.17	816.012	951.317	837.898	1.01485	2.31681	95.368	828.133	1890.54	77821.4	2.23779e+06	5.10865e+06	2.1029e+08	2237.79	5108.65	210290	7.05711e+10	1.61106e+11	6.63171e+12	4.30625e+06	9.83071e+06	4.04667e+08	4.30625	9.83071	404.667	36.9756	84.4114	3474.68	128.289	9297.21	47.4358	3437.7	5.52446	400.361	847559	1.93489e+06	7.96469e+07	7.27757
181	116338	0	934.746	9.34746	22.0039	23.2158	25.76	1.21192	3.75603	536.387	387.783	350.743	94.3737	60.4167	52.5456	0.321176	0.353452	2.34636	30.3106	33.3566	221.435	16258.2	17892	118775	16.2582	17.892	118.775	5.12719e+08	5.64243e+08	3.74568e+09	31286.1	34430.1	228561	0.0312861	0.0344301	0.228561	0.268924	0.295949	1.96463	10.0492	630.552	0.0270246	1.69571	0.00314399	0.197275	6157.75	6776.55	44985.6	0.0529298
182	115544	9.16042	2279.82	22.7982	-4.86644	-3.11256	0.267025	1.75388	5.13346	1918.34	2137.05	2327.76	399.887	444.454	490.04	4.07739	7.51536	6.18239	1630.5	3005.3	2472.26	3.12785e+06	5.76517e+06	4.74263e+06	3127.85	5765.17	4742.63	9.86397e+10	1.81811e+11	1.49564e+11	6.019e+06	1.10941e+07	9.12637e+06	6.019	11.0941	9.12637	52.0928	96.0162	78.9862	84.3177	51.626	43.9234	26.8934	5.07508	3.10737	1.18466e+06	2.18354e+06	1.79626e+06	10.2529
183	115520	100	1561.83	15.6183	6.10611	7.92862	10.4161	1.82251	4.30996	1055.33	1120.52	1197.35	285.492	303.278	325.561	15.2835	17.4973	21.9672	4363.31	4995.32	6271.46	4.60474e+06	5.27172e+06	6.61846e+06	4604.74	5271.72	6618.46	1.45215e+11	1.66249e+11	2.0872e+11	8.86102e+06	1.01445e+07	1.27361e+07	8.86102	10.1445	12.7361	76.7055	87.8161	110.25	14.4847	43.7316	11.1106	33.5446	1.28349	3.87507	1.74403e+06	1.99665e+06	2.50672e+06	15.0972
184	115198	78.86	1691.63	16.9163	7.15098	8.75493	11.1727	1.60395	4.02176	954.596	1097.25	1051.12	267.178	308.616	295.322	11.7666	13.6328	16.5488	3143.78	3642.4	4421.48	3.00105e+06	3.47702e+06	4.22073e+06	3001.05	3477.02	4220.73	9.4641e+10	1.09651e+11	1.33105e+11	5.77499e+06	6.69092e+06	8.12207e+06	5.77499	6.69092	8.12207	50.1312	58.0821	70.5055	15.8602	40.642	7.95091	20.3743	0.915926	2.34707	1.13664e+06	1.31691e+06	1.59859e+06	9.86685
185	114554	30.7612	316.173	3.16173	20.1566	21.1529	23.5207	0.996341	3.36411	438.227	420.626	283.798	120.255	115.508	77.9236	0.595521	0.464914	0.499317	71.6141	55.908	60.0452	31383.2	24500.4	26313.4	31.3832	24.5004	26.3134	9.89702e+08	7.72645e+08	8.2982e+08	60391.6	47146.8	50635.6	0.0603916	0.0471468	0.0506356	0.527189	0.411569	0.442024	-21.9315	-16.1545	-0.11562	-0.085165	-0.0132448	-0.00975599	11886.3	9279.47	9966.14	0.103762
186	112958	9.95826	3127.08	31.2708	-8.10979	-5.98547	-2.80843	2.12432	5.30136	812.326	1005.4	1078.11	190.506	234.714	252.777	0.0729545	2.53075	12.0992	13.8982	482.123	2304.96	11289.9	391641	1.87238e+06	11.2899	391.641	1872.38	3.56039e+08	1.23508e+10	5.90473e+10	21725.5	753645	3.60307e+06	0.0217255	0.753645	3.60307	0.192332	6.6719	31.8974	3368.95	16484.5	6.47957	31.705	0.73192	3.58134	4276.02	148333	709158	0.0378549
187	112465	59.087	2996.55	29.9655	6.21113	8.15439	11.0314	1.94326	4.82024	61.6742	63.2133	83.7582	17.3119	17.4396	23.3179	14.7776	17.1923	21.9668	255.828	297.631	380.287	15778	18356.1	23453.9	15.778	18.3561	23.4539	4.97575e+08	5.7888e+08	7.39643e+08	30362.1	35323.2	45133	0.0303621	0.0353232	0.045133	0.269969	0.314082	0.401307	16.3401	48.6493	0.0441131	0.131338	0.00496118	0.0147709	5975.88	6952.34	8883.11	0.0531355
188	111516	78.4595	6139.79	61.3979	17.0345	18.5248	21.3276	1.49038	4.29318	205.214	228.309	126.552	63.9192	71.2241	39.8468	76.7093	47.315	21.036	4903.19	3024.33	1344.61	1.0062e+06	620636	275932	1006.2	620.636	275.932	3.17317e+10	1.95724e+10	8.7018e+09	1.93627e+06	1.19431e+06	530984	1.93627	1.19431	0.530984	17.363	10.7097	4.76148	-38.3191	-72.5769	-6.65336	-12.6016	-0.741959	-1.40528	381097	235064	104509	3.41741
189	108755	41.1057	1604.69	16.0469	12.1247	13.2948	15.8763	1.17007	3.75152	636.634	526.304	427.275	191.491	155.156	128.999	7.95845	7.68155	5.19861	1523.97	1470.94	995.485	970210	936452	633759	970.21	936.452	633.759	3.05965e+10	2.9532e+10	1.99862e+10	1.867e+06	1.80204e+06	1.21956e+06	1.867	1.80204	1.21956	17.167	16.5697	11.2138	-3.47941	-34.6781	-0.59731	-5.95319	-0.0649605	-0.64744	367464	354679	240035	3.37882
190	110442	0	3235.75	32.3575	17.6642	18.4398	20.7222	0.775545	3.05791	83.2802	94.5651	50.6456	27.2084	30.0636	15.8034	3.32903	2.57239	1.26173	90.5778	69.9909	34.3298	7543.34	5828.85	2858.99	7.54334	5.82885	2.85899	2.37887e+08	1.83819e+08	9.01611e+07	14515.8	11216.6	5501.63	0.0145158	0.0112166	0.00550163	0.131434	0.101561	0.0498145	-22.7284	-62.0991	-0.0298728	-0.0816192	-0.00329923	-0.00901422	2857.02	2207.66	1082.83	0.0258689
191	109893	52.6943	3622.65	36.2265	2.85964	5.11958	8.07951	2.25994	5.21987	105.193	166.758	211.91	29.2362	45.9782	58.7172	19.2218	17.3774	20.7556	561.971	508.047	606.813	59115.7	53443.3	63832.8	59.1157	53.4433	63.8328	1.86427e+09	1.68539e+09	2.01303e+09	113758	102842	122835	0.113758	0.102842	0.122835	1.03517	0.935842	1.11777	-9.59547	7.97939	-0.0993296	0.0826004	-0.0109156	0.00907719	22389.9	20241.5	24176.5	0.203743
192	108099	2.77428	1747.65	17.4765	22.6178	23.5881	26.0829	0.970288	3.46502	1130.44	1217.16	598.059	326.184	358.878	174.965	0.507855	0.622199	5.97005	165.654	202.952	1947.34	187262	229424	2.20135e+06	187.262	229.424	2201.35	5.9055e+09	7.23512e+09	6.94216e+10	360353	441487	4.23611e+06	0.360353	0.441487	4.23611	3.33356	4.08411	39.1874	22.5151	1075.54	0.750553	35.8538	0.0811338	3.87576	70925	86893.8	833754	0.656113
193	108065	0	1375.78	13.7578	23.5549	24.6818	26.2143	1.12692	2.65935	292.101	282.423	477.287	83.5103	80.1354	135.494	0.483409	0.909715	5.81606	40.3697	75.9705	485.701	11792	22191.1	141874	11.792	22.1911	141.874	3.71873e+08	6.99818e+08	4.47413e+09	22691.7	42702.9	273011	0.0226917	0.0427029	0.273011	0.209981	0.395158	2.52635	88.1872	1103.13	0.185177	2.31637	0.0200112	0.25032	4466.2	8404.81	53734.3	0.0413286
194	28149.6	0	2263.92	22.6392	-10.1028	-9.1495	-6.52983	0.953273	3.57294	11.447	11.3699	17.4068	174.514	179.832	306.411	4.66139e-05	0.00172125	0.585909	0.00813478	0.300382	102.249	0.093119	3.43848	1170.45	9.3119e-05	0.00343848	1.17045	2936.6	108436	3.69113e+07	0.179191	6.61676	2252.33	1.79191e-07	6.61676e-06	0.00225233	6.36568e-06	0.000235057	0.0800128	3592.57	1.25684e+06	0.000228691	0.0800064	6.43757e-06	0.00225215	0.0352686	1.30231	443.305	1.2529e-06
195	105981	52.3615	3763.54	37.6354	16.065	17.5104	20.4169	1.44545	4.35193	31.0922	29.1475	31.723	9.17516	8.67042	9.48137	18.277	12.0867	4.71882	167.694	110.897	43.2959	5213.98	3448.03	1346.17	5.21398	3.44803	1.34617	1.64428e+08	1.08737e+08	4.24527e+07	10033.4	6635.15	2590.46	0.0100334	0.00663515	0.00259046	0.0946714	0.0626068	0.0244426	-33.8694	-74.1816	-0.0320647	-0.0702288	-0.00339826	-0.00744294	1974.78	1305.93	509.857	0.0186333
196	103121	23.7491	7518.58	75.1858	21.309	22.6383	25.4382	1.32926	4.12915	26.9451	25.347	17.0846	8.75211	7.73351	5.08901	15.1447	14.0102	67.341	132.548	122.619	589.376	3571.51	3303.97	15880.8	3.57151	3.30397	15.8808	1.12631e+08	1.04194e+08	5.00816e+08	6872.75	6357.92	30559.8	0.00687275	0.00635792	0.0305598	0.0666476	0.061655	0.296349	-7.49096	344.651	-0.00499254	0.229702	-0.000514835	0.023687	1352.7	1251.37	6014.8	0.0131176
197	105683	22.5211	984.996	9.84996	-6.34826	-4.57965	-1.9636	1.76861	4.38466	959.293	1103.05	1175.43	305.808	352.898	376.213	0.703658	3.14145	5.21022	215.184	960.682	1593.33	206425	921576	1.52847e+06	206.425	921.576	1528.47	6.50982e+09	2.90628e+10	4.82018e+10	397229	1.77341e+06	2.94128e+06	0.397229	1.77341	2.94128	3.75867	16.7804	27.831	346.446	640.448	13.0218	24.0723	1.37618	2.54405	78182.9	349044	578904	0.739785
198	105419	10.5813	2144.75	21.4475	0.661174	2.06947	5.23952	1.40829	4.57835	1012.31	950.178	1036.83	299.649	279.561	303.479	5.50841	4.49335	3.7215	1650.59	1346.43	1115.14	1.67091e+06	1.363e+06	1.12887e+06	1670.91	1363	1128.87	5.26937e+10	4.29836e+10	3.56e+10	3.21537e+06	2.62286e+06	2.17231e+06	3.21537	2.62286	2.17231	30.5008	24.8803	20.6064	-18.4274	-32.4397	-5.62052	-9.8944	-0.592509	-1.04306	632851	516233	427556	6.0032
199	41036.2	0	2792.66	27.9266	-6.83576	-5.96931	-4.03318	0.866455	2.80258	66.6027	81.2826	81.4374	104.979	125.744	131.504	0.521054	1.5746	5.74333	54.6999	165.3	602.932	3643.16	11009.5	40156.9	3.64316	11.0095	40.1569	1.14891e+08	3.47194e+08	1.26639e+09	7010.64	21185.8	77275	0.00701064	0.0211858	0.077275	0.17084	0.51627	1.88309	202.195	1002.25	0.34543	1.71225	0.0141751	0.0702643	1379.84	4169.8	15209.3	0.0336249
200	104367	5.87632	3110.23	31.1023	26.9627	28.4467	30.5102	1.48398	3.54754	159.758	86.579	183.965	49.5443	27.262	56.552	66.9991	4957.77	1.24761e+08	3319.42	245629	6.18117e+09	530304	3.92411e+07	9.87491e+11	530.304	39241.1	9.87491e+08	1.67237e+10	1.23751e+12	3.11415e+16	1.02048e+06	7.55128e+07	1.90026e+12	1.02048	75.5128	1.90026e+06	9.7778	723.533	1.82075e+07	7299.75	1.86212e+08	713.755	1.82075e+07	74.4923	1.90025e+06	200851	1.48625e+07	3.7401e+11	1.92447
202	103567	56.0713	4876.69	48.7669	-0.171657	1.86748	5.18326	2.03914	5.35492	912.264	934.39	1094.26	252.806	258.232	303.383	58.4253	43.0827	34.7316	14770.3	10891.6	8780.36	1.34744e+07	9.936e+06	8.01001e+06	13474.4	9936	8010.01	4.24929e+11	3.13342e+11	2.52604e+11	2.59291e+07	1.91201e+07	1.54139e+07	25.9291	19.1201	15.4139	250.362	184.617	148.831	-26.2602	-40.5538	-65.7455	-101.531	-6.80904	-10.5153	5.10339e+06	3.76323e+06	3.03377e+06	49.2764
204	103550	97.7904	8253.85	82.5385	13.2254	14.8481	17.489	1.62269	4.26363	6.42357	4.67231	4.90388	1.71665	1.19832	1.27267	646.38	536.764	277.036	1109.61	921.436	475.574	7127.65	5918.91	3054.88	7.12765	5.91891	3.05488	2.24778e+08	1.86659e+08	9.63387e+07	13715.9	11389.9	5878.59	0.0137159	0.0113899	0.00587859	0.132457	0.109994	0.0567704	-16.9585	-57.1405	-0.0224627	-0.0756864	-0.00232602	-0.00783735	2699.58	2241.77	1157.03	0.0260702
205	102916	0	3051.44	30.5144	20.2854	21.2887	23.7686	1.0033	3.48326	35.6294	36.8792	46.4993	11.0207	11.502	14.3289	1.27755	1.00918	1.22088	14.0795	11.1219	13.455	501.646	396.268	479.393	0.501646	0.396268	0.479393	1.58199e+07	1.24967e+07	1.51181e+07	965.33	762.548	922.509	0.00096533	0.000762548	0.000922509	0.00937983	0.00740946	0.00896375	-21.0064	-4.43591	-0.00197037	-0.000416081	-0.000202781	-4.28212e-05	189.997	150.085	181.569	0.00184614
206	101543	67.2855	1654.72	16.5472	9.42279	10.633	13.2342	1.21026	3.81145	1923.15	1867.65	1728.64	598.634	580.309	537.614	11.3004	12.4754	12.777	6764.77	7468.18	7648.76	1.30096e+07	1.43624e+07	1.47097e+07	13009.6	14362.4	14709.7	4.10272e+11	4.52933e+11	4.63884e+11	2.50348e+07	2.7638e+07	2.83062e+07	25.0348	27.638	28.3062	246.544	272.18	278.761	10.3981	13.0675	25.636	32.217	2.60315	3.27141	4.92737e+06	5.43972e+06	5.57125e+06	48.5249
207	101411	47.107	14328.3	143.283	24.4171	25.6111	28.5624	1.19398	4.1453	0.0289977	0.014078	0.016027	0.00924804	0.00506916	0.00595526	1284.39	4089.57	4.87237e+06	11.8781	37.8205	45059.9	0.344439	1.09671	1306.63	0.000344439	0.00109671	1.30663	10862.2	34585.8	4.1206e+07	0.662813	2.11043	2514.39	6.62813e-07	2.11043e-06	0.00251439	6.53592e-06	2.08107e-05	0.0247941	218.405	379252	1.42748e-05	0.0247876	1.44761e-06	0.00251373	0.130455	0.415376	494.884	1.2864e-06
208	100616	34.0241	12365.6	123.656	25.72	27.2282	30.478	1.5082	4.75799	10.3659	17.4414	25.667	3.32156	5.66242	8.24422	1364.49	23101.7	1.88293e+10	4532.24	76733.5	6.25426e+10	46980.7	795410	6.48309e+11	46.9807	795.41	6.48309e+08	1.48158e+09	2.50841e+10	2.04451e+16	90406.2	1.53063e+06	1.24756e+12	0.0904062	1.53063	1.24756e+06	0.898524	15.2125	1.23992e+07	1593.06	1.37995e+09	14.314	1.23992e+07	1.44022	1.24756e+06	17793.8	301260	2.45545e+11	0.176848
209	99753.9	9.8657	9700.31	97.0031	15.1736	16.6774	18.8933	1.50376	3.71961	69.5795	69.285	132.917	22.1688	21.8016	41.8498	203.335	142.067	69.706	4507.69	3149.46	1545.3	313643	219138	107521	313.643	219.138	107.521	9.89104e+09	6.91074e+09	3.39079e+09	603551	421693	206906	0.603551	0.421693	0.206906	6.0504	4.22734	2.07416	-30.1313	-65.7186	-1.82306	-3.97624	-0.181858	-0.396645	118791	82998	40723.4	1.19084
210	98974	24.9069	2146.59	21.4659	3.2618	4.97437	7.83683	1.71258	4.57504	33.6455	61.0497	47.7075	10.7322	19.4965	15.0968	5.14661	4.81682	5.628	55.2347	51.6953	60.401	1858.4	1739.32	2032.23	1.8584	1.73932	2.03223	5.86066e+07	5.4851e+07	6.40883e+07	3576.17	3347.01	3910.67	0.00357617	0.00334701	0.00391067	0.0361325	0.0338171	0.0395121	-6.40805	9.35339	-0.00231539	0.00337961	-0.000229163	0.000334493	703.865	658.761	769.7	0.00711162
211	97710.8	29.469	2284.86	22.8486	4.94195	7.02815	10.0649	2.0862	5.12296	23.9404	34.7641	44.7655	6.42401	9.63523	12.5929	5.61677	6.12709	8.08641	36.0822	39.3605	51.9472	863.822	942.305	1243.64	0.863822	0.942305	1.24364	2.72415e+07	2.97165e+07	3.92193e+07	1662.28	1813.3	2393.16	0.00166228	0.0018133	0.00239316	0.0170122	0.0185578	0.0244923	9.08556	43.969	0.00154565	0.0074801	0.000151027	0.000730886	327.17	356.895	471.024	0.00334835
213	96566.7	18.8032	382.878	3.82878	27.5122	28.5839	31.2804	1.07175	3.76825	747.221	706.188	284.963	237.83	226.256	89.1662	81.8945	2601.41	8.47792e+09	19476.9	618692	2.0163e+12	1.45536e+07	4.62299e+08	1506621512744657	14553.6	462299	1.50662e+12	4.58962e+11	1.45791e+13	4.75128e+19	2.80058e+07	8.89614e+08	2.89923e+15	28.0058	889.614	2.89923e+09	290.015	9212.44	3.00231e+10	3076.53	1.03522e+10	8922.42	3.00231e+10	861.609	2.89923e+09	5.51213e+06	1.75095e+08	5.70629e+14	57.0811
214	95839.2	0	1098.87	10.9887	23.7914	24.668	27.2807	0.876623	3.48929	546.301	359.607	300.97	176.558	115.755	94.7476	0.453026	0.769239	45.3594	79.9856	135.816	8008.58	43696.2	74196.2	4.37509e+06	43.6962	74.1962	4375.09	1.378e+09	2.33985e+09	1.37973e+11	84085.8	142778	8.41911e+06	0.0840858	0.142778	8.41911	0.877364	1.48977	87.8462	69.8001	9912.52	0.612401	86.9689	0.058692	8.33502	16549.8	28101.6	1.65706e+06	0.172683
215	94829.8	42.3799	1308.58	13.0858	14.396	15.7367	18.4111	1.34069	4.01511	248.615	160.499	123.48	81.4638	51.5879	40.3598	5.94156	4.64509	2.11004	484.022	378.407	171.892	120335	94077.5	42734.8	120.335	94.0775	42.7348	3.79488e+09	2.96683e+09	1.34769e+09	231564	181036	82235.8	0.231564	0.181036	0.0822358	2.44189	1.90906	0.867193	-21.8203	-64.4868	-0.532828	-1.57469	-0.050528	-0.149328	45576.6	35631.6	16185.7	0.480614
216	94673.1	0	2401.4	24.014	-4.96297	-3.00487	0.592749	1.9581	5.55572	1272.53	1421.56	1560.48	313.088	350.176	387.613	3.35185	6.65184	5.13068	1049.43	2082.61	1606.35	1.33542e+06	2.65018e+06	2.04413e+06	1335.42	2650.18	2044.13	4.21139e+10	8.35761e+10	6.44637e+10	2.56979e+06	5.09981e+06	3.93357e+06	2.56979	5.09981	3.93357	27.1438	53.8676	41.549	98.4526	53.0699	26.7238	14.4052	2.53002	1.36378	505788	1.00375e+06	774209	5.34246
217	93396.8	9.37279	14881.4	148.814	25.5283	26.6887	29.6937	1.16046	4.16537	1.20031	1.61171	1.30216	0.39747	0.538682	0.460161	2384.14	15520.5	4.76897e+08	947.622	6168.92	1.89552e+08	1137.44	7404.62	2.27522e+08	1.13744	7.40462	227522	3.58704e+07	2.33512e+08	7.17513e+12	2188.81	14248.9	4.37826e+08	0.00218881	0.0142489	437.826	0.0234356	0.152563	4687.81	550.989	2.00028e+07	0.129128	4687.79	0.0120601	437.824	430.803	2804.48	8.61733e+07	0.00461261
218	8326.69	0	2458.97	24.5897	-8.86306	-7.20679	-4.63667	1.65627	4.22639	19.1591	20.5933	21.7519	149.626	158.919	168.929	0.00398815	0.194179	3.01077	0.59673	29.0543	450.489	11.4328	556.653	8630.95	0.0114328	0.556653	8.63095	360545	1.75546e+07	2.72186e+08	22.0004	1071.18	16608.8	2.20004e-05	0.00107118	0.0166088	0.00264216	0.128644	1.99464	4768.91	75392.9	0.126002	1.992	0.00104918	0.0165868	4.33014	210.831	3268.95	0.000520031
220	91953.9	3.23568	1313.45	13.1345	23.1244	24.5785	26.9534	1.45411	3.82903	115.331	78.0926	87.4012	42.4201	29.3206	32.2391	0.431947	0.845651	24.6624	18.3233	35.8726	1046.18	2113.24	4137.22	120657	2.11324	4.13722	120.657	6.6643e+07	1.30471e+08	3.80504e+09	4066.55	7961.35	232184	0.00406655	0.00796135	0.232184	0.0442238	0.0865798	2.525	95.7764	5609.59	0.042356	2.48077	0.0038948	0.228117	800.382	1566.96	45698.5	0.00870417
221	91217	3.03924	3081.86	30.8186	22.1202	23.1881	25.7117	1.06789	3.59146	12.9893	22.2154	43.9816	4.86465	8.45864	15.5986	0.97349	1.07025	6.69466	4.73569	5.20638	32.5672	61.513	67.627	423.023	0.061513	0.067627	0.423023	1.93987e+06	2.13269e+06	1.33405e+07	118.371	130.136	814.035	0.000118371	0.000130136	0.000814035	0.00129769	0.00142667	0.00892416	9.93938	587.697	0.000128982	0.00762647	1.17654e-05	0.000695663	23.2979	25.6136	160.219	0.000255412
222	90856.2	18.8956	2278.27	22.7827	10.7898	12.3355	15.0131	1.54567	4.22335	173.902	178.214	117.395	66.798	69.4466	46.7886	6.90354	7.22034	5.65078	461.143	482.304	377.461	80193.8	83873.9	65641.3	80.1938	83.8739	65.6413	2.52899e+09	2.64505e+09	2.07006e+09	154319	161401	126315	0.154319	0.161401	0.126315	1.6985	1.77644	1.39028	4.58893	-18.1467	0.077943	-0.308221	0.0070816	-0.0280038	30373.2	31767	24861.5	0.3343
223	90467.1	60.0924	1507.51	15.0751	12.0468	13.117	15.6038	1.07023	3.55704	1160.43	1080.51	915.641	407.238	378.464	321.552	10.5306	10.277	7.32204	4288.46	4185.17	2981.82	4.97645e+06	4.8566e+06	3.46019e+06	4976.45	4856.6	3460.19	1.56937e+11	1.53158e+11	1.0912e+11	9.57632e+06	9.34568e+06	6.65853e+06	9.57632	9.34568	6.65853	105.854	103.305	73.6017	-2.4085	-30.4688	-2.5495	-32.2525	-0.230646	-2.91779	1.88482e+06	1.83942e+06	1.31054e+06	20.8343
224	89555.7	43.9272	1898.37	18.9837	-3.00031	-1.22492	1.62278	1.77539	4.62309	60.7497	124.693	192.823	20.0503	41.2882	64.1274	11.6193	11.4992	7.6755	232.969	230.563	153.896	14152.8	14006.6	9349.12	14.1528	14.0066	9.34912	4.46323e+08	4.41713e+08	2.94834e+08	27234.7	26953.3	17990.8	0.0272347	0.0269533	0.0179908	0.304109	0.300967	0.200889	-1.03303	-33.9417	-0.00314152	-0.10322	-0.000281341	-0.0092439	5360.35	5304.97	3540.95	0.0598549
225	89474.5	3.32837	12733.9	127.339	27.3681	28.6207	31.4596	1.25266	4.09155	2.32223	12.7185	4.02744	0.950614	4.77213	1.59946	21973.7	1.17484e+06	1.34407e+13	20888.5	1.11682e+06	1.27769e+13	48508	2.59352e+06	2.9671e+13	48.508	2593.52	2.9671e+10	1.52975e+09	8.17891e+10	9.35704e+17	93345.3	4.99077e+06	5.70967e+13	0.0933453	4.99077	5.70967e+07	1.04326	55.7787	6.38133e+08	5246.57	6.11672e+10	54.7354	6.38133e+08	4.89743	5.70967e+07	18372.3	982287	1.12378e+13	0.205335
226	89198	17.6176	1801.52	18.0152	9.76521	11.0532	13.6422	1.28797	3.87695	1433.01	1362.07	1344.04	512.176	486.088	478.711	4.88297	5.35748	5.19142	2500.94	2743.97	2658.92	3.58388e+06	3.93214e+06	3.81026e+06	3583.88	3932.14	3810.26	1.13021e+11	1.24004e+11	1.2016e+11	6.89655e+06	7.56673e+06	7.33219e+06	6.89655	7.56673	7.33219	77.3174	84.8307	82.2013	9.71757	6.31671	7.51337	4.88391	0.670177	0.435635	1.35738e+06	1.48929e+06	1.44313e+06	15.2177
227	85384.9	56.5529	951.483	9.51483	21.3111	22.9433	24.7719	1.63227	3.4608	1535.11	1837.81	1462.44	576.81	690.451	551.266	0.970099	0.931099	2.19903	559.563	537.067	1268.42	858994	824460	1.94717e+06	858.994	824.46	1947.17	2.70892e+10	2.60002e+10	6.14061e+10	1.65298e+06	1.58653e+06	3.747e+06	1.65298	1.58653	3.747	19.3592	18.5809	43.8836	-4.02024	126.681	-0.778286	24.5244	-0.0664539	2.09401	325342	312262	737487	3.81029
228	87516.3	19.5301	3383.4	33.834	6.12268	6.70651	8.16462	0.583829	2.04194	485.045	480.484	469.578	222.661	219.37	215.643	8.27252	8.55939	9.67644	1841.97	1905.84	2154.56	893436	924419	1.04506e+06	893.436	924.419	1045.06	2.81754e+10	2.91525e+10	3.2957e+10	1.71926e+06	1.77888e+06	2.01104e+06	1.71926	1.77888	2.01104	19.6451	20.3263	22.979	3.46778	16.9709	0.681248	3.33395	0.0596203	0.291775	338387	350121	395814	3.86655
231	85816.7	0	814.894	8.14894	25.403	26.2478	28.6647	0.844768	3.26171	1337.6	1561.59	726.48	507.452	604.857	282.264	1.34451	4.48813	3058.98	682.273	2277.51	1.55229e+06	912606	3.0464e+06	2.07634e+09	912.606	3046.4	2.07634e+06	2.878e+10	9.60712e+10	6.54794e+13	1.75615e+06	5.86226e+06	3.99555e+09	1.75615	5.86226	3995.55	20.464	68.3114	46559.1	233.813	227417	47.8474	46538.6	4.10611	3993.79	345647	1.15381e+06	7.86407e+08	4.02774
232	85456.2	29.1593	971.377	9.71377	24.7633	25.7164	28.4688	0.953053	3.70543	1418.25	1555.01	1159.93	548.547	606.784	454.075	1.32264	3.72416	2727.13	725.532	2042.88	1.49596e+06	1.02899e+06	2.89731e+06	2.12165e+09	1028.99	2897.31	2.12165e+06	3.24501e+10	9.13697e+10	6.69083e+13	1.98011e+06	5.57538e+06	4.08274e+09	1.98011	5.57538	4082.74	23.171	65.2425	47775.9	181.569	206088	42.0715	47752.7	3.59527	4080.76	389726	1.09735e+06	8.03568e+08	4.56054
233	85420.1	3.70411	1296.42	12.9642	22.0371	23.1319	25.5339	1.09476	3.49673	374.44	497.675	308.169	134.684	180.354	110.751	0.396035	0.42842	2.15384	53.3396	57.7013	290.087	19972.4	21605.6	108620	19.9724	21.6056	108.62	6.29851e+08	6.81356e+08	3.42545e+09	38433.5	41576.3	209021	0.0384335	0.0415763	0.209021	0.449935	0.486728	2.44698	8.17727	443.851	0.0367924	1.99704	0.00314281	0.170587	7564.51	8183.08	41139.6	0.0885566
234	82942.1	72.2849	1570.44	15.7044	12.4321	13.6984	16.2512	1.26635	3.81916	316.095	271.679	194.954	122.031	104.465	75.2024	13.4764	12.6226	8.03554	1644.53	1540.34	980.581	519828	486895	309957	519.828	486.895	309.957	1.63933e+10	1.53547e+10	9.7748e+09	1.00032e+06	936944	596458	1.00032	0.936944	0.596458	12.0604	11.2964	7.19126	-6.33538	-40.3732	-0.764074	-4.86918	-0.0633739	-0.40386	196883	184410	117395	2.37374
235	85178.2	42.993	1447.35	14.4735	9.70209	11.3219	14.2552	1.6198	4.55306	141.859	139.673	114.343	48.2665	47.5402	38.2168	6.47461	7.23314	6.47736	312.507	349.118	312.64	44331.9	49525.6	44350.8	44.3319	49.5256	44.3508	1.39805e+09	1.56184e+09	1.39865e+09	85309.1	95303.4	85345.3	0.0853091	0.0953034	0.0853453	1.00154	1.11887	1.00196	11.7155	0.0425341	0.117335	0.000425995	0.00999435	3.62855e-05	16790.6	18757.7	16797.7	0.197123
237	81397	0	152.677	1.52677	20.2314	21.1505	23.7444	0.919087	3.51302	429.167	370.108	213.417	161.903	139.682	79.9571	0.288469	0.230242	0.268743	46.704	37.2768	43.5103	20043.8	15998	18673.2	20.0438	15.998	18.6732	6.32102e+08	5.04513e+08	5.88878e+08	38570.9	30785.4	35933.3	0.0385709	0.0307854	0.0359333	0.473861	0.378212	0.441458	-20.1849	-6.8381	-0.0956483	-0.0324031	-0.00778549	-0.00263751	7591.54	6059.2	7072.43	0.0932656
238	84081.1	0	1873.93	18.7393	-4.50061	-2.88598	-0.164276	1.61463	4.33633	13.7837	22.9546	31.504	4.49821	7.76202	10.719	3.26779	5.07385	4.33639	14.6992	22.8233	19.506	202.61	314.589	268.865	0.20261	0.314589	0.268865	6.38951e+06	9.92089e+06	8.47894e+06	389.888	605.373	517.385	0.000389888	0.000605373	0.000517385	0.00463704	0.00719987	0.0061534	55.2685	32.701	0.00256282	0.00151636	0.000215485	0.000127497	76.738	119.15	101.832	0.000912666
239	83214.7	0	153.988	1.53988	19.6157	20.5588	23.0097	0.943071	3.39399	281.46	267.505	182.294	114.653	109.311	73.3651	0.349439	0.264692	0.217748	40.0643	30.3478	24.9655	11276.5	8541.68	7026.8	11.2765	8.54168	7.0268	3.55616e+08	2.6937e+08	2.21597e+08	21699.7	16437	13521.9	0.0216997	0.016437	0.0135219	0.260767	0.197525	0.162494	-24.2524	-37.6864	-0.0632424	-0.0982738	-0.0052627	-0.00817783	4270.95	3235.14	2661.38	0.0513244
240	83141.7	51.8197	2399.76	23.9976	27.5017	28.4662	30.5257	0.964447	3.02398	106.484	116.481	119.033	40.4529	44.1332	45.1594	402.531	8486.77	2.1949e+08	16283.5	343314	8.87901e+09	1.73393e+06	3.65575e+07	9.45471e+11	1733.93	36557.5	9.45471e+08	5.46813e+10	1.15288e+12	2.98164e+16	3.33665e+06	7.03485e+07	1.8194e+12	3.33665	70.3485	1.8194e+06	40.1321	846.127	2.18831e+07	2008.35	5.45274e+07	805.995	2.1883e+07	67.0118	1.81939e+06	656723	1.3846e+07	3.58095e+11	7.89884
241	83034.1	17.1248	1799.64	17.9964	1.17348	3.2576	6.65092	2.08411	5.47743	930.539	1005.9	1137.74	356.407	385.337	433.747	4.67737	3.64601	3.62233	1667.05	1299.46	1291.03	1.55125e+06	1.2092e+06	1.20135e+06	1551.25	1209.2	1201.35	4.89203e+10	3.81334e+10	3.78858e+10	2.98512e+06	2.3269e+06	2.31179e+06	2.98512	2.3269	2.31179	35.9505	28.0234	27.8414	-22.05	-22.5562	-7.92708	-8.10905	-0.658218	-0.673328	587533	457982	455008	7.0758
243	82913.7	55.5156	407.204	4.07204	23.9071	24.9513	27.6624	1.04418	3.75535	3286.42	2966.92	1632.21	1250.3	1127.72	620.877	0.928882	1.91027	244.599	1161.38	2388.42	305823	3.81679e+06	7.84933e+06	1.00506e+09	3816.79	7849.33	1.00506e+06	1.20366e+11	2.47537e+11	3.16956e+13	7.34475e+06	1.51047e+07	1.93406e+09	7.34475	15.1047	1934.06	88.5831	182.174	23326.2	105.653	26232.6	93.5905	23237.6	7.75993	1926.72	1.4456e+06	2.97291e+06	3.80664e+08	17.435
244	79314.6	3.67217	3133.96	31.3396	7.12357	8.18852	11.2416	1.06494	4.118	89.8703	75.6841	72.1749	35.3318	29.8754	28.5053	5.70686	6.27163	8.06894	201.634	221.588	285.09	18120.9	19914.2	25621.1	18.1209	19.9142	25.6211	5.71459e+08	6.28013e+08	8.07987e+08	34870.5	38321.3	49303.3	0.0348705	0.0383213	0.0493033	0.439648	0.483156	0.621618	9.89631	41.39	0.0435089	0.18197	0.00345089	0.0144329	6863.23	7542.43	9703.92	0.0865317
245	79600.8	76.364	1778.53	17.7853	10.9896	11.9861	14.29	0.996484	3.30044	955.145	990.153	905.384	390.895	405.017	373.567	15.5643	16.087	14.0961	6083.98	6288.33	5510.09	5.81108e+06	6.00626e+06	5.26294e+06	5811.08	6006.26	5262.94	1.83258e+11	1.89414e+11	1.65972e+11	1.11824e+07	1.1558e+07	1.01276e+07	11.1824	11.558	10.1276	140.481	145.2	127.23	3.35877	-9.4328	4.71844	-13.2513	0.375592	-1.05482	2.20093e+06	2.27486e+06	1.99332e+06	27.6496
247	19803.9	0	2314.5	23.145	-11.1294	-9.91873	-7.06998	1.21064	4.05939	7.53762	7.9943	11.4437	316.449	340.669	499.495	2.86085e-07	9.88635e-05	0.255737	9.05312e-05	0.0312852	80.9278	0.00068239	0.235816	610.003	6.8239e-07	0.000235816	0.610003	21.5198	7436.71	1.92371e+07	0.00131314	0.453788	1173.85	1.31314e-09	4.53788e-07	0.00117385	6.63072e-08	2.29141e-05	0.0592735	34457.4	8.93921e+07	2.28478e-05	0.0592734	4.52475e-07	0.00117384	0.000258453	0.0893148	231.037	1.30506e-08
249	79299.5	36.9882	2782.93	27.8293	24.2616	25.5464	28.174	1.2848	3.91241	38.6153	35.6547	42.6476	15.7354	14.7552	17.3467	2.64546	8.57761	2793.38	41.6275	134.973	43955	1607.46	5212	1.69734e+06	1.60746	5.212	1697.34	5.06928e+07	1.64366e+08	5.35272e+10	3093.27	10029.6	3.26623e+06	0.00309327	0.0100296	3.26623	0.0390075	0.126477	41.1885	224.239	105491	0.0874699	41.1495	0.00693633	3.26314	608.82	1974.03	642862	0.00767748
250	79008.3	3.47814	1738.28	17.3828	26.0015	27.0308	29.8875	1.02933	3.88608	39.3974	48.4214	71.612	15.6637	18.893	28.0906	5.08335	35.8721	1.47182e+06	79.624	561.89	2.30542e+07	3136.98	22137	9.08276e+08	3.13698	22.137	908276	9.89278e+07	6.98113e+08	2.86434e+13	6036.57	42598.8	1.74782e+09	0.00603657	0.0425988	1747.82	0.0764043	0.539169	22122	605.679	2.89537e+07	0.462765	22121.9	0.0365623	1747.81	1188.12	8384.33	3.44007e+08	0.0150379
251	76116.4	0	3526.51	35.2651	17.5135	18.2988	20.4314	0.785262	2.91791	37.284	49.2373	42.3422	15.5154	20.6501	17.7072	3.85259	2.97483	1.49966	59.7745	46.1557	23.2678	2228.63	1720.87	867.517	2.22863	1.72087	0.867517	7.02821e+07	5.42693e+07	2.7358e+07	4288.61	3311.51	1669.39	0.00428861	0.00331151	0.00166939	0.0563428	0.0435059	0.021932	-22.7836	-61.074	-0.0128369	-0.0344108	-0.000977101	-0.00261923	844.088	651.774	328.57	0.0110894
252	78529.2	41.0246	13853.6	138.536	23.465	25.0148	28.2483	1.54977	4.78333	4.30724	10.6129	18.7102	1.62433	3.84742	6.9096	545.956	1418.81	1.06919e+06	886.812	2304.61	1.73672e+06	3819.71	9926.51	7.48045e+06	3.81971	9.92651	7480.45	1.20458e+08	3.13042e+08	2.35903e+11	7350.37	19101.8	1.43948e+07	0.00735037	0.0191018	14.3948	0.0936004	0.243245	183.305	159.876	195738	0.149645	183.212	0.0117515	14.3875	1446.7	3759.64	2.8332e+06	0.0184225
253	78289.1	3.71782	3652.94	36.5294	23.1206	24.2645	26.8092	1.14394	3.68859	8.21006	14.8516	26.4988	3.5135	6.54245	11.0239	1.39815	2.21129	58.4212	4.91239	7.76937	205.263	40.331	63.7869	1685.22	0.040331	0.0637869	1.68522	1.27188e+06	2.01158e+06	5.31451e+07	77.61	122.747	3242.91	7.761e-05	0.000122747	0.00324291	0.000991326	0.00156787	0.0414223	58.1586	4078.47	0.000576541	0.0404309	4.51369e-05	0.0031653	15.2753	24.1591	638.273	0.000195113
254	23951.5	0	2307.92	23.0792	-5.12814	-4.53506	-2.82118	0.593079	2.30696	202.019	248.775	245.57	649.741	787.899	787.52	2.38043	3.38426	5.37628	1546.66	2198.89	3493.19	312455	444219	705692	312.455	444.219	705.692	9.85359e+09	1.40089e+10	2.22547e+10	601266	854822	1.35798e+06	0.601266	0.854822	1.35798	25.1034	35.6896	56.6971	42.1703	125.854	10.5862	31.5936	0.253556	0.756716	118342	168247	267279	4.94088
255	75874.8	64.2194	11325.1	113.251	21.3193	22.253	24.9988	0.933742	3.67949	5.57847	8.20242	11.7662	2.18797	3.31584	4.8493	213.409	195.121	593.908	466.932	426.919	1299.45	2604.77	2381.56	7248.94	2.60477	2.38156	7.24894	8.2144e+07	7.51048e+07	2.28603e+08	5012.43	4582.89	13949.3	0.00501243	0.00458289	0.0139493	0.0660619	0.0604007	0.183847	-8.56943	178.295	-0.00566112	0.117785	-0.000429537	0.00893691	986.55	902.008	2745.52	0.0130023
256	75712.5	53.708	3527.48	35.2748	4.04402	6.19039	8.99609	2.14638	4.95207	85.944	81.2343	119.808	34.8771	32.2653	47.8936	16.3443	16.5788	20.9531	570.041	578.22	730.781	48991.6	49694.5	62806.2	48.9916	49.6945	62.8062	1.545e+09	1.56717e+09	1.98066e+09	94275.9	95628.4	120860	0.0942759	0.0956284	0.12086	1.24518	1.26305	1.5963	1.43467	28.1979	0.0178642	0.351115	0.00135254	0.0265838	18555.4	18821.7	23787.7	0.245078
257	72192.8	0	6538.62	65.3862	24.7342	26.173	29.2805	1.43877	4.54628	1.35577	1.69197	4.3838	0.604572	0.757129	2.00311	12.3722	70.7778	743726	7.47988	42.7903	449636	10.141	58.014	609605	0.010141	0.058014	609.605	319807	1.82953e+06	1.92245e+10	19.5146	111.638	1.17308e+06	1.95146e-05	0.000111638	1.17308	0.000270313	0.00154639	16.2493	472.072	6.01118e+06	0.00127607	16.249	9.21233e-05	1.17306	3.84089	21.9727	230886	5.32032e-05
258	74628.6	50.0074	9861.85	98.6185	14.0883	15.5513	18.4748	1.46295	4.38645	59.2678	55.213	49.3118	25.055	23.3895	20.8208	531.115	415.936	177.461	13307.1	10421.3	4446.28	788682	617646	263521	788.682	617.646	263.521	2.48719e+10	1.94781e+10	8.31041e+09	1.51768e+06	1.18855e+06	507101	1.51768	1.18855	0.507101	20.3365	15.9262	6.795	-21.6863	-66.5871	-4.41022	-13.5415	-0.329129	-1.01058	298711	233932	99808	4.00264
259	70936.5	0	1672.91	16.7291	25.6135	26.5583	28.8476	0.944754	3.23406	2356.4	2451.27	1731.69	1070.13	1114.14	789.434	2.62616	11.8655	9549.01	2810.34	12697.6	1.02187e+07	6.62227e+06	2.99206e+07	2.40793e+10	6622.27	29920.6	2.40793e+07	2.0884e+11	9.43578e+11	7.59365e+14	1.27434e+07	5.75771e+07	4.63364e+10	12.7434	57.5771	46336.4	179.645	811.672	653211	351.819	363511	632.026	653031	44.8337	46323.7	2.50817e+06	1.13324e+07	9.11997e+09	35.3579
260	70349.4	41.6674	161.162	1.61162	21.4109	22.3402	24.8546	0.92933	3.44377	416.323	340.676	197.484	185.557	152.863	88.7027	0.471326	0.437579	1.16668	87.458	81.1961	216.486	36410.8	33803.8	90128	36.4108	33.8038	90.128	1.14825e+09	1.06604e+09	2.84228e+09	70066.2	65049.5	173436	0.0700662	0.0650495	0.173436	0.995975	0.924664	2.46535	-7.1599	147.531	-0.0713108	1.46937	-0.00501667	0.10337	13790.5	12803.1	34135.7	0.196028
261	72657.1	0	1148.8	11.488	27.9972	29.3795	31.5313	1.38234	3.53409	86.8462	60.647	110.638	12.333	5.66794	16.4108	339.446	76610.8	6.07861e+10	4186.4	944844	7.49678e+11	363573	8.20561e+07	6.51066e+13	363.573	82056.1	6.51066e+10	1.14656e+10	2.58772e+12	2.0532e+18	699633	1.57903e+08	1.25286e+14	0.699633	157.903	1.25286e+08	9.62924	2173.26	1.72435e+09	22469.4	1.79075e+10	2163.63	1.72435e+09	157.203	1.25286e+08	137702	3.10785e+07	2.4659e+13	1.89523
262	71418.7	97.0071	4905.67	49.0567	8.91978	11.026	13.5222	2.10621	4.60246	45.6671	33.3259	48.7481	18.501	12.8843	19.8626	93.2499	110.579	108.391	1725.22	2045.82	2005.34	78785.6	93426.8	91577.9	78.7856	93.4268	91.5779	2.48458e+09	2.94631e+09	2.888e+09	151609	179784	176226	0.151609	0.179784	0.176226	2.12283	2.51732	2.4675	18.5836	16.2368	0.394497	0.344679	0.0281744	0.0246165	29839.9	35385.2	34684.9	0.417816
264	71255.2	4.07277	1657.9	16.579	-1.60424	0.298711	3.2359	1.90295	4.84014	921.322	1091.15	1353.62	489.853	576.313	711.279	4.84055	3.82346	2.60954	2371.16	1872.94	1278.29	2.1846e+06	1.72558e+06	1.17772e+06	2184.6	1725.58	1177.72	6.88936e+10	5.44178e+10	3.71405e+10	4.20389e+06	3.32057e+06	2.26631e+06	4.20389	3.32057	2.26631	58.9976	46.6011	31.8055	-21.0118	-46.0901	-12.3965	-27.1921	-0.883314	-1.93758	827412	653558	446057	11.612
265	67979.5	18.1868	2467.94	24.6794	25.9192	26.8585	28.7793	0.939217	2.86003	4236.53	4226.31	4582.27	1941.77	1936.79	2102.98	8.38882	45.7055	15141.4	16289.2	88749.5	2.94011e+07	6.90095e+07	3.7599e+08	1.24559e+11	69009.5	375990	1.24559e+08	2.17628e+12	1.18572e+13	3.92808e+15	1.32797e+08	7.23527e+08	2.39692e+11	132.797	723.527	239692	1953.48	10643.3	3.52594e+06	444.838	180395	8689.83	3.52399e+06	590.731	239559	2.61372e+07	1.42405e+08	4.71763e+10	384.486
266	68145	11.4018	1223.01	12.2301	18.8381	20.1469	22.5069	1.30879	3.66877	647.777	663.743	554.838	304.321	309.789	260.94	0.937744	0.614993	0.42669	285.375	187.155	129.851	184859	121235	84114.3	184.859	121.235	84.1143	5.82973e+09	3.82326e+09	2.65263e+09	355730	233296	161863	0.35573	0.233296	0.161863	5.22019	3.42352	2.37528	-34.4178	-54.4982	-1.79667	-2.84491	-0.122434	-0.193866	70015	45917.4	31858.1	1.02744
267	70307.2	0	432.934	4.32934	27.2602	28.467	30.8683	1.20679	3.60816	301.96	205.216	83.2824	130.622	86.4683	31.774	29.481	1164.89	2.92888e+08	3850.86	152159	3.82574e+10	1.1628e+06	4.5946e+07	1.15522e+13	1162.8	45946	1.15522e+10	3.66702e+10	1.44895e+12	3.6431e+17	2.23761e+06	8.84151e+07	2.22302e+13	2.23761	88.4151	2.22302e+07	31.8262	1257.55	3.16187e+08	3851.31	9.93477e+08	1225.73	3.16186e+08	86.1775	2.22302e+07	440409	1.74019e+07	4.37536e+12	6.26406
268	67158.5	40.9095	9366.99	93.6699	25.3682	26.4041	28.4252	1.0359	3.05706	24.0467	57.3237	55.7269	11.3651	26.9706	26.243	206.28	943.312	199418	2344.39	10720.8	2.2664e+06	56374.9	257800	5.44995e+07	56.3749	257.8	54499.5	1.77784e+09	8.12998e+09	1.71869e+12	108484	496092	1.04875e+08	0.108484	0.496092	104.875	1.61534	7.38687	1561.6	357.296	96573.3	5.77154	1559.98	0.387608	104.766	21351.8	97641.1	2.06415e+07	0.317932
269	69333.6	20.5832	1848.44	18.4844	-1.33398	0.817283	4.29506	2.15127	5.62904	600.703	621.564	668.13	228.965	237.587	256.586	7.07807	5.27068	3.67639	1620.63	1206.8	841.763	973515	724928	505649	973.515	724.928	505.649	3.07008e+10	2.28613e+10	1.59462e+10	1.87336e+06	1.395e+06	973034	1.87336	1.395	0.973034	27.0195	20.1201	14.0341	-25.535	-48.0594	-6.89944	-12.9854	-0.478362	-0.900327	368716	274565	191513	5.31801
270	65068.3	0	1298.94	12.9894	23.4239	24.3853	26.9537	0.96137	3.52977	314.822	270.15	110.483	157.234	137.245	57.0299	0.416184	0.657906	22.0159	65.4382	103.445	3461.65	20601.4	32566.8	1.0898e+06	20.6014	32.5668	1089.8	6.49686e+08	1.02703e+09	3.43681e+10	39643.9	62669.2	2.09714e+06	0.0396439	0.0626692	2.09714	0.609265	0.963129	32.2298	58.0804	5189.95	0.353864	31.6206	0.0230253	2.0575	7802.73	12334.6	412761	0.119916
271	67928.9	57.1393	2806.72	28.0672	27.1446	28.1446	30.0469	1.00003	2.90234	3224.42	3658.08	3507.37	1536.18	1750.29	1670.42	214.865	3658.19	1.63344e+07	330071	5.61964e+06	2.50926e+10	1.06429e+09	1.81201e+10	8.09091e+13	1.06429e+06	1.81201e+07	8.09091e+10	3.35634e+13	5.71434e+14	2.55155e+18	2.04804e+09	3.48689e+10	1.55695e+14	2048.04	34868.9	1.55695e+08	30149.7	513315	2.29204e+09	1602.55	7.60208e+06	483165	2.29201e+09	32820.9	1.55693e+08	4.03096e+08	6.86292e+09	3.06441e+13	5934.09
272	67883.7	0	1349.21	13.4921	24.336	25.4941	27.7286	1.15808	3.39261	1116.57	1303.17	976.618	528.442	619.189	461.243	0.657186	1.90592	164.832	347.284	1007.17	87104.2	387766	1.12457e+06	9.72577e+07	387.766	1124.57	97257.7	1.22286e+10	3.54644e+10	3.06712e+12	746189	2.16404e+06	1.87156e+08	0.746189	2.16404	187.156	10.9922	31.8786	2757	190.012	24981.5	20.8865	2746.01	1.41785	186.409	146865	425928	3.68361e+07	2.16348
273	65674.6	78.4014	3044.43	30.4443	9.10981	10.6253	13.1125	1.51552	4.00271	402.779	419.087	358.58	193.361	201.587	173.432	25.7881	29.3119	30.2484	4986.42	5667.79	5848.87	2.00842e+06	2.28287e+06	2.3558e+06	2008.42	2282.87	2355.8	6.33376e+10	7.19924e+10	7.42925e+10	3.86486e+06	4.39298e+06	4.53333e+06	3.86486	4.39298	4.53333	58.8487	66.8901	69.0272	13.6645	17.296	8.0414	10.1785	0.528115	0.668466	760685	864629	892253	11.5826
274	67514	14.3104	2457.01	24.5701	25.9749	26.8245	28.6847	0.849582	2.70985	4362.06	5284.63	5479.79	1107.27	1343.81	1387.84	8.42758	39.2792	9629.45	9331.64	43492.8	1.06624e+07	4.07051e+07	1.89718e+08	4.65101e+10	40705.1	189718	4.65101e+07	1.28368e+12	5.98294e+12	1.46674e+15	7.83299e+07	3.65079e+08	8.95007e+10	78.3299	365.079	89500.7	1160.2	5407.46	1.32566e+06	366.079	114161	4247.25	1.3245e+06	286.749	89422.3	1.5417e+07	7.18551e+07	1.76156e+10	228.352
275	67493.2	26.02	2048.37	20.4837	-10.79	-8.44353	-4.48921	2.34648	6.30081	188.875	243.831	272.829	73.2284	95.3946	108.286	2.97444e-06	0.0229208	5.66605	0.000217814	1.67846	414.916	0.0411396	317.018	78367.3	4.11396e-05	0.317018	78.3673	1297.38	9.99749e+06	2.47139e+09	0.079166	610.047	150804	7.9166e-08	0.000610047	0.150804	1.17295e-06	0.00903864	2.23436	770492	1.90491e+08	0.00903747	2.23436	0.000609968	0.150804	0.0155815	120.07	29681.4	2.3086e-07
277	66619.1	7.99452	4829.41	48.2941	14.6959	16.392	18.4824	1.69608	3.78656	380.353	636.019	409.82	179.25	301.662	192.032	17.0458	11.8472	6.17844	3055.46	2123.61	1107.49	1.16215e+06	807722	421236	1162.15	807.722	421.236	3.66497e+10	2.54723e+10	1.32841e+10	2.23636e+06	1.55432e+06	810595	2.23636	1.55432	0.810595	33.5694	23.3315	12.1676	-30.4978	-63.7539	-10.2379	-21.4018	-0.682041	-1.42577	440162	305923	159542	6.60715
278	66400.4	19.0602	1037.15	10.3715	23.8079	24.8941	26.9594	1.08619	3.15147	298.365	211.402	151.249	157.016	112.604	81.0629	0.600878	1.22677	27.9413	94.3473	192.623	4387.23	28149.9	57471.8	1.30899e+06	28.1499	57.4718	1308.99	8.87735e+08	1.81243e+09	4.12805e+10	54169.6	110594	2.51893e+06	0.0541696	0.110594	2.51893	0.815802	1.66557	37.9355	104.163	4550.09	0.849767	37.1197	0.0564249	2.46476	10661.7	21767.3	495778	0.160567
279	66271.6	4.75456	1314.36	13.1436	25.5984	26.7743	28.7605	1.17584	3.16202	143.531	178.434	487.834	68.8562	86.0144	236.81	2.3248	16.509	6063.39	160.077	1136.75	417503	22976.1	163159	5.99246e+07	22.9761	163.159	59924.6	7.24573e+08	5.14538e+09	1.88978e+12	44213.4	313971	1.15314e+08	0.0442134	0.313971	115.314	0.667155	4.73764	1740.03	610.126	260713	4.07048	1739.36	0.269758	115.27	8702.12	61796	2.26963e+07	0.13131
280	65669.8	23.8165	10006.9	100.069	23.0456	24.2494	26.659	1.20375	3.61341	3.0607	7.75456	21.5678	1.47713	3.73277	10.435	49.3216	78.4524	1536.6	72.8544	115.884	2269.75	222.986	354.688	6947.03	0.222986	0.354688	6.94703	7.03207e+06	1.11854e+07	2.19082e+08	429.097	682.535	13368.4	0.000429097	0.000682535	0.0133684	0.00653416	0.0103934	0.203569	59.063	3015.46	0.00385927	0.197035	0.000253438	0.0129393	84.4552	134.337	2631.17	0.00128606
282	64822.9	27.8425	3071.05	30.7105	9.02963	10.7195	13.1835	1.68988	4.15388	282.261	260.939	203.742	135.845	125.923	97.9618	10.0745	11.611	11.8612	1368.57	1577.3	1611.29	386294	445208	454804	386.294	445.208	454.804	1.21822e+10	1.40401e+10	1.43427e+10	743355	856726	875191	0.743355	0.856726	0.875191	11.4675	13.2164	13.5013	15.2513	17.7352	1.74894	2.03378	0.113371	0.131835	146308	168622	172256	2.25704
283	64760.9	0	716.546	7.16546	21.9363	22.8545	25.0667	0.918255	3.13044	188.315	148.399	201.29	82.4262	64.392	86.8176	0.266929	0.27341	0.856825	22.0019	22.5362	70.6248	4143.3	4243.9	13299.7	4.1433	4.2439	13.2997	1.30663e+08	1.33836e+08	4.1942e+08	7973.07	8166.66	25593	0.00797307	0.00816666	0.025593	0.123115	0.126105	0.395193	2.42803	220.994	0.00298928	0.272077	0.000193589	0.01762	1569.27	1607.37	5037.24	0.0242317
284	64694.7	0	1437.56	14.3756	25.3246	26.3074	29.096	0.982783	3.7714	60.8901	98.1551	113.689	29.0568	47.2524	55.1427	1.62296	6.5692	23967.7	47.1582	190.88	696426	2871.47	11622.7	4.24054e+07	2.87147	11.6227	42405.4	9.05546e+07	3.66533e+08	1.3373e+12	5525.64	22365.9	8.16019e+07	0.00552564	0.0223659	81.6019	0.0854111	0.345714	1261.34	304.765	1.47669e+06	0.260303	1261.25	0.0168402	81.5964	1087.56	4402.07	1.60609e+07	0.0168107
285	61013.6	61.9199	566.906	5.66906	23.095	24.6353	26.3715	1.54026	3.27648	1117.78	1282.65	1050.19	588.48	677.913	557.67	0.831891	1.71129	14.9017	489.551	1007.06	8769.32	547208	1.12566e+06	9.80214e+06	547.208	1125.66	9802.14	1.72568e+10	3.5499e+10	3.0912e+11	1.05301e+06	2.16615e+06	1.88625e+07	1.05301	2.16615	18.8625	17.2586	35.5027	309.153	105.71	1691.3	18.2441	291.894	1.11314	17.8095	207254	426342	3.71253e+06	3.39684
286	63638.1	78.3624	2293.01	22.9301	10.2079	11.819	14.3252	1.61102	4.11729	754.133	735.203	626.939	373.998	365.913	312.737	19.3191	20.9926	18.3524	7225.3	7851.2	6863.78	5.44884e+06	5.92085e+06	5.17621e+06	5448.84	5920.85	5176.21	1.71835e+11	1.8672e+11	1.63237e+11	1.04853e+07	1.13937e+07	9.96071e+06	10.4853	11.3937	9.96071	164.765	179.038	156.521	8.66265	-5.00349	14.273	-8.24402	0.908309	-0.524633	2.06373e+06	2.24251e+06	1.96047e+06	32.4292
287	63627.1	9.03049	1678.24	16.7824	-3.13004	-1.24861	1.32384	1.88143	4.45388	459.177	575.95	581.997	238.499	297.952	303.907	5.08607	5.13154	3.5676	1213.02	1223.87	850.869	556991	561970	390699	556.991	561.97	390.699	1.75653e+10	1.77223e+10	1.23211e+10	1.07183e+06	1.08141e+06	751833	1.07183	1.08141	0.751833	16.8455	16.9961	11.8162	0.893933	-29.8554	0.150588	-5.02931	0.00958147	-0.32	210959	212845	147976	3.31555
288	63292.8	44.1065	2173.12	21.7312	-7.07512	-4.6284	-0.858823	2.44672	6.21629	662.707	771.054	877.783	325.252	378.769	432.288	0.628437	7.82288	12.1627	204.401	2544.41	3955.94	135458	1.6862e+06	2.62163e+06	135.458	1686.2	2621.63	4.27179e+09	5.31759e+10	8.26757e+10	260665	3.24479e+06	5.04487e+06	0.260665	3.24479	5.04487	4.11839	51.2664	79.7068	1144.81	1835.39	47.148	75.5885	2.98413	4.78421	51304.2	638642	992935	0.810585
290	62912.7	0	1036.84	10.3684	23.6688	24.7274	26.9325	1.0586	3.26375	211.69	142.641	63.3933	143.547	104.252	54.1611	0.394617	0.739014	18.3041	56.6459	106.083	2627.49	11991.4	22456.7	556214	11.9914	22.4567	556.214	3.7816e+08	7.08196e+08	1.75408e+10	23075.3	43214.1	1.07034e+06	0.0230753	0.0432141	1.07034	0.366783	0.68689	17.0131	87.274	4538.45	0.320106	16.6463	0.0201388	1.04726	4541.71	8505.43	210665	0.0721906
291	62717.7	11.2713	1296.17	12.9617	-5.506	-3.57738	-0.795345	1.92862	4.71066	127.987	151.116	197.371	53.7947	64.0703	83.9692	1.49389	4.00732	4.18307	80.3632	215.572	225.027	10285.4	27590.4	28800.4	10.2854	27.5904	28.8004	3.24361e+08	8.7009e+08	9.08249e+08	19792.5	53092.9	55421.4	0.0197925	0.0530929	0.0554214	0.315581	0.846538	0.883664	168.248	180.012	0.530957	0.568083	0.0333004	0.0356289	3895.57	10449.8	10908.1	0.0621128
292	62461.4	0	1931.34	19.3134	16.1397	17.2014	19.6506	1.06166	3.51093	12.7245	9.89159	6.22581	8.06424	6.28646	4.00997	2.47942	1.84003	0.819893	19.9946	14.8384	6.61182	254.421	188.811	84.1319	0.254421	0.188811	0.0841319	8.02342e+06	5.95435e+06	2.65318e+06	489.589	363.334	161.897	0.000489589	0.000363334	0.000161897	0.00783827	0.00581694	0.00259196	-25.7879	-66.932	-0.00202133	-0.00524631	-0.000126255	-0.000327692	96.3613	71.5117	31.8647	0.00154273
294	61923.4	46.0832	2762.79	27.6279	-11.0393	-8.96821	-5.40753	2.07104	5.63173	364.409	389.064	455.993	169.817	182.259	211.306	1.63182e-06	0.0104238	6.52666	0.000277112	1.77014	1108.34	0.100982	645.054	403890	0.000100982	0.645054	403.89	3184.57	2.03424e+07	1.27371e+10	0.194323	1241.3	777216	1.94323e-07	0.0012413	0.777216	3.13811e-06	0.0200457	12.5512	638681	3.99962e+08	0.0200425	12.5512	0.0012411	0.777216	0.0382467	244.313	152972	6.17645e-07
295	61405	10.5551	995.337	9.95337	26.4615	27.3805	29.3569	0.918963	2.89532	138.194	136.696	162.662	72.8577	72.2297	85.6466	8.3704	63.6434	75808	609.848	4636.91	5.5232e+06	84277.7	640796	7.63276e+08	84.2777	640.796	763276	2.65778e+09	2.02081e+10	2.40707e+13	162178	1.2331e+06	1.46879e+09	0.162178	1.2331	1468.79	2.64112	20.0814	23919.7	660.338	905568	17.4403	23917.1	1.07092	1468.63	31920	242700	2.89089e+08	0.519827
296	61364.9	0	5419.38	54.1938	25.9659	26.9385	28.8555	0.972641	2.88964	55.6117	68.3728	98.3206	28.6184	35.018	50.4211	28.2804	171.142	64835.5	809.339	4897.82	1.85549e+06	45008.7	272376	1.03187e+08	45.0087	272.376	103187	1.41939e+09	8.58965e+09	3.2541e+12	86611.4	524140	1.98565e+08	0.0866114	0.52414	198.565	1.41142	8.54137	3235.81	505.163	229160	7.12996	3234.4	0.437529	198.479	17046.9	103162	3.90817e+07	0.277796
297	61344.7	0	359.86	3.5986	25.5189	26.7149	29.1418	1.19604	3.62293	946.309	774.686	504.446	497.307	408.016	267.45	1.17293	8.14706	16851.1	583.304	4051.59	8.38015e+06	551986	3.83406e+06	7.93021e+09	551.986	3834.06	7.93021e+06	1.74074e+10	1.20911e+11	2.50087e+14	1.0622e+06	7.37798e+06	1.52603e+10	1.0622	7.37798	15260.3	17.3153	120.271	248763	594.593	1.43657e+06	102.956	248746	6.31578	15259.3	209063	1.45214e+06	3.00355e+09	3.40801
298	61062.4	10.0055	1934.36	19.3436	21.4454	22.482	24.6135	1.03663	3.16812	474.999	311.664	330.038	248.449	163.796	172.326	0.626683	0.587191	1.27854	155.699	145.887	317.651	73956.7	69296.1	150884	73.9567	69.2961	150.884	2.3323e+09	2.18532e+09	4.75827e+09	142317	133348	290350	0.142317	0.133348	0.29035	2.33068	2.1838	4.75497	-6.30184	104.016	-0.146876	2.42429	-0.00896859	0.148033	28010.9	26245.7	57146.9	0.458726
299	60860.5	29.14	1697.8	16.978	11.8777	13.2956	16.1013	1.41785	4.22357	270.563	245.053	172.14	143.212	129.609	90.4365	6.15917	5.95809	3.81767	882.067	853.27	546.737	238654	230863	147927	238.654	230.863	147.927	7.5262e+09	7.28049e+09	4.66501e+09	459249	444256	284659	0.459249	0.444256	0.284659	7.54593	7.29958	4.67724	-3.26475	-38.0164	-0.246356	-2.86869	-0.0149933	-0.17459	90389.7	87438.7	56026.8	1.4852
300	60493.5	79.2863	2925.97	29.2597	-13.4259	-10.7527	-6.95595	2.67322	6.46995	202.521	255.848	377.444	104.186	131.276	193.201	7.7975e-14	1.4985e-05	2.14226	8.12393e-12	0.00156123	223.194	1.64527e-09	0.316182	45201.6	1.64527e-12	0.000316182	45.2016	5.18852e-05	9971.13	1.42548e+09	3.16603e-09	0.608438	86982.6	3.16603e-15	6.08438e-07	0.0869826	5.23368e-14	1.00579e-05	1.43788	1.92177e+10	2.74737e+15	1.00579e-05	1.43788	6.08438e-07	0.0869826	6.23141e-10	0.119753	17120	1.0301e-14
301	59841.8	9.97379	3150.27	31.5027	25.7443	27.0951	29.6286	1.35077	3.88429	44.4867	36.7594	59.4144	24.9829	20.892	30.0195	7.79388	92.7449	842771	194.714	2317.04	2.10549e+07	8662.17	103077	9.36661e+08	8.66217	103.077	936661	2.7317e+08	3.25065e+09	2.95386e+13	16668.8	198354	1.80244e+09	0.0166688	0.198354	1802.44	0.278549	3.31465	30120.1	1089.97	1.08131e+07	3.0361	30119.9	0.181686	1802.43	3280.77	39040.3	3.54758e+08	0.0548242
302	59385.4	5.23447	2974.18	29.7418	27.0695	28.629	30.8593	1.55953	3.7898	81.5567	65.3397	91.1098	47.5133	40.5068	54.1343	73.0609	8375.61	1.07808e+09	3471.36	397953	5.1223e+10	283113	3.24557e+07	4.17758e+12	283.113	32455.7	4.17758e+09	8.92825e+09	1.02352e+12	1.31744e+17	544802	6.24554e+07	8.03902e+12	0.544802	62.4554	8.03902e+06	9.174	1051.7	1.3537e+08	11363.9	1.47559e+09	1042.52	1.3537e+08	61.9106	8.03902e+06	107228	1.22925e+07	1.58225e+12	1.80563
303	59363.6	21.0525	2206.32	22.0632	25.9119	27.2	29.1768	1.28807	3.26494	236.734	140.955	251.248	139.117	81.9814	147.928	7.52701	90.6233	74210.7	1047.14	12607.3	1.0324e+07	247892	2.98456e+06	2.44403e+09	247.892	2984.56	2.44403e+06	7.81753e+09	9.41211e+10	7.70751e+13	477026	5.74327e+06	4.70312e+09	0.477026	5.74327	4703.12	8.03567	96.7474	79225.7	1103.97	985826	88.7117	79217.7	5.26625	4702.64	93888.6	1.13039e+06	9.25672e+08	1.58159
304	59317.5	48.0331	2302.36	23.0236	-4.53159	-2.93234	-0.213046	1.59925	4.31854	11.3804	40.1357	101.311	5.6066	19.6305	50.6524	9.36055	14.6854	12.7012	52.4808	82.3349	71.2104	597.25	937	810.399	0.59725	0.937	0.810399	1.88349e+07	2.95492e+07	2.55567e+07	1149.31	1803.09	1559.47	0.00114931	0.00180309	0.00155947	0.0193755	0.0303973	0.0262903	56.8856	35.6883	0.0110219	0.00691478	0.000653789	0.000410167	226.207	354.886	306.936	0.0038135
305	8606.23	0	3200.08	32.0008	-11.5897	-9.89576	-6.76643	1.69397	4.8233	4.00602	4.6743	6.76967	315.087	359.977	510.44	2.60274e-08	0.000152231	0.576347	8.20088e-06	0.0479659	181.599	3.28529e-05	0.192153	727.491	3.28529e-08	0.000192153	0.727491	1.03605	6059.72	2.29422e+07	6.32197e-05	0.369764	1399.93	6.32197e-11	3.69764e-07	0.00139993	7.34581e-09	4.29647e-05	0.162665	584787	2.21439e+09	4.29574e-05	0.162665	3.69701e-07	0.00139993	1.2443e-05	0.0727773	275.535	1.44581e-09
306	59169	14.9772	1567.85	15.6785	16.2258	17.94	19.905	1.71417	3.67918	1359.69	1790.69	1393.35	732.223	964.202	747.135	2.64815	1.58623	0.82646	1939.04	1161.47	605.152	2.6365e+06	1.57925e+06	822823	2636.5	1579.25	822.823	8.31446e+10	4.98033e+10	2.59485e+10	5.07348e+06	3.039e+06	1.58338e+06	5.07348	3.039	1.58338	85.7457	51.3613	26.7603	-40.1004	-68.7911	-34.3844	-58.9854	-2.03449	-3.49011	998567	598137	311642	16.8765
307	57915.9	100	2275.54	22.7554	-9.49229	-6.94587	-3.07778	2.54642	6.41451	196.344	214.598	278.859	94.6994	104.347	135.625	0.00376307	2.28966	37.4428	0.35636	216.83	3545.81	69.9692	42573.2	696198	0.0699692	42.5732	696.198	2.20655e+06	1.34259e+09	2.19553e+10	134.644	81924.8	1.33971e+06	0.000134644	0.0819248	1.33971	0.00232481	1.41455	23.1321	60745.6	994907	1.41222	23.1297	0.0817901	1.33958	26.5007	16124.5	263683	0.000457572
308	58954.4	15.569	2687.95	26.8795	-14.0377	-11.2726	-7.49035	2.76503	6.54733	207.718	273.798	405.643	111.447	146.188	215.697	4.33517e-17	2.36138e-07	0.225406	4.8314e-15	2.63168e-05	25.1208	1.00357e-12	0.00546647	5218.03	1.00357e-15	5.46647e-06	5.21803	3.16485e-08	172.391	1.64556e+08	1.93119e-12	0.0105193	10041.2	1.93119e-18	1.05193e-08	0.0100412	3.27573e-17	1.78431e-07	0.170321	5.44705e+11	5.19949e+17	1.78431e-07	0.170321	1.05193e-08	0.0100412	3.80098e-13	0.00207041	1976.31	6.44732e-18
309	58726.3	27.7772	1846.87	18.4687	26.0982	27.0605	28.9473	0.962349	2.84916	2799.59	2774.66	2868.41	1552.51	1538	1594.11	9.45416	61.3976	25828.6	14677.6	95320.1	4.0099e+07	4.10914e+07	2.66857e+08	1.12261e+11	41091.4	266857	1.12261e+08	1.29586e+12	8.4156e+12	3.54025e+15	7.90732e+07	5.1352e+08	2.16026e+11	79.0732	513.52	216026	1346.47	8744.29	3.67852e+06	549.424	273098	7397.82	3.67718e+06	434.447	215947	1.55632e+07	1.01071e+08	4.25184e+10	265.013
310	58688.7	60.8106	912.964	9.12964	16.1756	17.602	20.3015	1.42644	4.12588	111.787	60.4858	46.2613	62.8752	33.2188	25.376	4.52118	2.98533	1.23917	284.27	187.703	77.9129	31777.7	20982.8	8709.66	31.7777	20.9828	8.70966	1.00214e+09	6.61712e+08	2.74668e+08	61150.6	40377.7	16760.2	0.0611506	0.0403777	0.0167602	1.04195	0.687997	0.285578	-33.9701	-72.5919	-0.353951	-0.75637	-0.0207729	-0.0443904	12035.7	7947.17	3298.76	0.205077
311	58621.2	78.9492	828.365	8.28365	24.8362	25.7447	27.6713	0.908561	2.83513	2910.34	2823.07	2644.32	1595.32	1545.26	1445.62	3.15287	8.66997	459.283	5029.86	13831.4	732705	1.46386e+07	4.02541e+07	2.13242e+09	14638.6	40254.1	2.13242e+06	4.61643e+11	1.26945e+12	6.72481e+13	2.81694e+07	7.74621e+07	4.10348e+09	28.1694	77.4621	4103.48	480.534	1321.4	69999.9	174.986	14467.1	840.868	69519.4	49.2927	4075.31	5.54433e+06	1.52461e+07	8.07649e+08	94.579
312	58289.3	0	3921.39	39.2139	5.17775	6.43658	9.30222	1.25882	4.12447	18.2688	25.0296	19.1959	9.87709	13.5626	10.4119	6.94836	7.27112	9.33551	68.6296	71.8175	92.2077	1253.78	1312.02	1684.53	1.25378	1.31202	1.68453	3.95393e+07	4.13759e+07	5.31232e+07	2412.69	2524.76	3241.58	0.00241269	0.00252476	0.00324158	0.0413916	0.0433143	0.0556119	4.64507	34.3556	0.00192267	0.0142203	0.000112071	0.000828893	474.867	496.924	638.01	0.00814673
313	58189.6	15.7504	7394.8	73.948	25.8319	26.8262	28.725	0.994271	2.89315	16.1264	32.3155	39.698	8.77047	17.4737	21.7422	84.3837	487.176	139386	740.085	4272.76	1.22248e+06	11934.9	68904.4	1.97143e+07	11.9349	68.9044	19714.3	3.7638e+08	2.17297e+09	6.2171e+11	22966.7	132595	3.79367e+07	0.0229667	0.132595	37.9367	0.394687	2.27867	651.951	477.334	165082	1.88398	651.556	0.109628	37.9138	4520.32	26097.4	7.46674e+06	0.0776826
314	55577.6	39.1569	787.17	7.8717	16.302	17.6103	20.2155	1.30827	3.91352	62.9657	35.1319	21.8618	36.2343	19.9843	12.7004	2.72016	1.85076	0.789344	98.5629	67.061	28.6013	6206.08	4222.54	1800.9	6.20608	4.22254	1.8009	1.95715e+08	1.33162e+08	5.67932e+07	11942.5	8125.55	3465.52	0.0119425	0.00812555	0.00346552	0.21488	0.146202	0.0623546	-31.9613	-70.9817	-0.0686785	-0.152526	-0.00381699	-0.00847701	2350.54	1599.28	682.086	0.0422929
315	57586.3	0	439.898	4.39898	26.9289	27.5195	29.3069	0.590515	2.37791	89.5873	205.1	274.102	59.3146	128.653	168.327	13.2528	56.4722	36836.3	786.082	3349.63	2.18493e+06	70423	300084	1.95742e+08	70.423	300.084	195742	2.22086e+09	9.46345e+09	6.17292e+12	135517	577460	3.76672e+08	0.135517	0.57746	376.672	2.35328	10.0277	6540.99	326.117	277852	7.67444	6538.64	0.441943	376.536	26672.5	113656	7.41368e+07	0.463175
316	57511.6	67.7173	2959.72	29.5972	2.31941	4.38586	7.38084	2.06645	5.06143	566.681	631.212	699.054	301.049	333.228	367.059	17.6577	15.159	16.8908	5315.84	4563.61	5084.94	3.01238e+06	2.58611e+06	2.88154e+06	3012.38	2586.11	2881.54	9.49985e+10	8.15556e+10	9.08722e+10	5.79681e+06	4.97652e+06	5.54502e+06	5.79681	4.97652	5.54502	100.794	86.5308	96.4158	-14.1507	-4.34358	-14.263	-4.37806	-0.82029	-0.251789	1.14093e+06	979483	1.09138e+06	19.8383
318	56164.4	67.3624	1536.52	15.3652	5.6703	7.53634	10.0897	1.86604	4.41938	505.238	571.694	590.923	276.004	309.821	323.53	7.31907	8.22851	10.437	2020.09	2271.1	2880.67	1.02063e+06	1.14745e+06	1.45542e+06	1020.63	1147.45	1455.42	3.21865e+10	3.61859e+10	4.58982e+10	1.96402e+06	2.20806e+06	2.80071e+06	1.96402	2.20806	2.80071	34.9692	39.3143	49.8663	12.4257	42.6007	4.34516	14.8971	0.244043	0.836687	386560	434593	551237	6.88266
319	55632.7	0	1090.14	10.9014	23.2584	24.2418	26.2017	0.98347	2.94333	135.457	111.026	167.065	87.3928	71.3684	100.88	0.350055	0.528927	4.50624	30.5923	46.2244	393.813	4143.93	6261.4	53344.7	4.14393	6.2614	53.3447	1.30683e+08	1.9746e+08	1.68228e+09	7974.28	12049	102653	0.00797428	0.012049	0.102653	0.143338	0.216581	1.84518	51.0981	1187.3	0.073243	1.70185	0.00407471	0.0946783	1569.5	2371.49	20204.1	0.0282119
320	55370.1	0	2681.01	26.8101	-5.72994	-3.84327	-0.308877	1.88667	5.42107	577.419	659.899	729.249	308.885	352.644	390.642	1.96745	6.00779	6.30784	607.715	1855.72	1948.4	350906	1.07153e+06	1.12504e+06	350.906	1071.53	1125.04	1.10662e+10	3.37917e+10	3.54793e+10	675258	2.06197e+06	2.16495e+06	0.675258	2.06197	2.16495	12.1954	37.2397	39.0996	205.36	220.61	25.0444	26.9042	1.38671	1.48969	132905	405838	426107	2.4003
321	55181.4	12.4757	1307.55	13.0755	24.9663	25.9131	28.1685	0.946712	3.20212	3967.53	4102.1	3457.4	2240.03	2316.72	1946.56	1.29736	4.03046	781.418	2906.12	9028.35	1.7504e+06	1.15301e+07	3.58202e+07	6.94475e+09	11530.1	35820.2	6.94475e+06	3.63613e+11	1.12963e+12	2.1901e+14	2.21877e+07	6.89298e+07	1.3364e+10	22.1877	68.9298	13364	402.086	1249.15	242182	210.667	60131.4	847.062	241780	46.7421	13341.8	4.367e+06	1.35668e+07	2.63031e+09	79.139
322	54863.6	8.51059	779.074	7.79074	5.03789	6.35373	8.8303	1.31584	3.79241	725.376	747.685	792.668	349.402	358.114	384.298	1.63652	1.70609	2.10321	571.804	596.113	734.867	414773	432406	533055	414.773	432.406	533.055	1.30803e+10	1.36364e+10	1.68104e+10	798159	832091	1.02577e+06	0.798159	0.832091	1.02577	14.5481	15.1666	18.6968	4.25137	28.5174	0.618492	4.14873	0.0339327	0.227614	157094	163773	201893	2.86336
323	54608.7	22.9784	1723.2	17.232	-0.487245	1.23058	3.96923	1.71782	4.45648	18.0943	19.7618	20.1353	6.79374	7.33298	7.46379	6.09567	4.70411	3.53738	41.4124	31.9585	24.032	749.33	578.268	434.843	0.74933	0.578268	0.434843	2.36309e+07	1.82362e+07	1.37132e+07	1441.96	1112.78	836.78	0.00144196	0.00111278	0.00083678	0.0264052	0.0203773	0.0153232	-22.8287	-41.9691	-0.00602797	-0.011082	-0.00032918	-0.000605175	283.807	219.017	164.696	0.0051971
324	53954.3	67.8933	2595.17	25.9517	3.24413	5.29341	8.143	2.04928	4.89887	58.3216	77.4362	99.2869	30.9612	41.3921	53.0843	13.312	12.4753	14.9603	412.156	386.249	463.187	24037.6	22526.7	27013.8	24.0376	22.5267	27.0138	7.58048e+08	7.10401e+08	8.51908e+08	46256.1	43348.7	51983.4	0.0462561	0.0433487	0.0519834	0.857321	0.803433	0.963472	-6.28554	12.3817	-0.0538872	0.106151	-0.00290745	0.00572729	9104.16	8531.92	10231.4	0.168738
325	53870.3	0	1769.74	17.6974	-1.69182	0.109676	3.34691	1.8015	5.03873	1084.85	1249.2	1282.43	571.858	660.466	682.47	4.59884	3.71864	2.44437	2629.89	2126.53	1397.83	2.85302e+06	2.30696e+06	1.51644e+06	2853.02	2306.96	1516.44	8.99729e+10	7.27524e+10	4.78223e+10	5.49015e+06	4.43935e+06	2.91812e+06	5.49015	4.43935	2.91812	101.914	82.4081	54.1694	-19.1397	-46.8481	-19.5061	-47.7449	-1.0508	-2.57203	1.08058e+06	873756	574346	20.0588
326	53638.2	0	1220.65	12.2065	19.3124	20.0506	22.3787	0.738197	3.06626	1305.18	1416.42	1121.55	758.847	822.571	652.045	0.625177	0.494672	0.332127	474.414	375.38	252.034	619195	489939	328950	619.195	489.939	328.95	1.95269e+10	1.54507e+10	1.03738e+10	1.19153e+06	942802	633006	1.19153	0.942802	0.633006	22.2143	17.5771	11.8014	-20.8749	-46.8747	-4.63721	-10.4129	-0.248732	-0.558527	234519	185563	124589	4.37223
327	53070.6	31.6526	1762	17.62	11.8673	13.3447	15.9854	1.47734	4.11806	323.855	305.064	205.195	200.38	189.999	126.879	6.54635	6.3128	4.17591	1311.76	1264.96	836.77	424819	409663	270992	424.819	409.663	270.992	1.33971e+10	1.29191e+10	8.546e+09	817491	788325	521477	0.817491	0.788325	0.521477	15.4038	14.8543	9.82609	-3.56768	-36.2101	-0.549559	-5.57774	-0.0291654	-0.296014	160899	155159	102637	3.03179
328	52832.4	0	1563.32	15.6332	19.2126	20.4701	22.6958	1.25747	3.48317	757.832	774.827	635.864	445.834	451.309	371.342	0.767532	0.521477	0.401559	342.192	232.492	179.028	259324	176190	135673	259.324	176.19	135.673	8.17803e+09	5.55632e+09	4.2786e+09	499024	339047	261080	0.499024	0.339047	0.26108	9.44542	6.41741	4.94167	-32.058	-47.6819	-3.02801	-4.50375	-0.159977	-0.237944	98218.2	66731.4	51385.9	1.85905
329	52608.3	44.5625	2691.26	26.9126	3.14882	5.1427	7.98004	1.99389	4.83122	26.5324	48.1148	63.7516	14.7995	27.3399	36.6465	9.08185	8.42938	9.97216	134.407	124.751	147.583	3566.13	3309.93	3915.72	3.56613	3.30993	3.91572	1.12462e+08	1.04382e+08	1.23486e+08	6862.4	6369.38	7535.13	0.0068624	0.00636938	0.00753513	0.130443	0.121072	0.143231	-7.18439	9.80314	-0.00937156	0.0127875	-0.000493022	0.000672731	1350.66	1253.63	1483.07	0.0256739
330	52416.4	18.9066	2326.3	23.263	11.0755	12.5807	15.2942	1.5052	4.21871	135.875	151.01	96.1578	89.5704	100.002	64.4119	6.67813	6.84781	5.1001	598.163	613.361	456.818	81275.5	83340.6	62070.2	81.2755	83.3406	62.0702	2.56311e+09	2.62823e+09	1.95745e+09	156401	160375	119443	0.156401	0.160375	0.119443	2.98381	3.05963	2.27874	2.54085	-23.6299	0.0758142	-0.705071	0.00397391	-0.0369573	30782.9	31565	23508.9	0.587276
331	52405.4	33.3098	8313.27	83.1327	22.953	24.1983	26.5708	1.24534	3.61784	4.84865	7.7916	3.5689	3.28317	4.73129	2.23981	23.7843	37.2975	633.332	78.088	122.454	2079.34	378.621	593.736	10082	0.378621	0.593736	10.082	1.19402e+07	1.87241e+07	3.17945e+08	728.591	1142.54	19401	0.000728591	0.00114254	0.019401	0.013903	0.021802	0.37021	56.8154	2562.81	0.00789903	0.356307	0.000413952	0.0186724	143.402	224.876	3818.52	0.0027364
332	52314.8	7.48823	2020.61	20.2061	-0.240554	1.45914	4.67151	1.6997	4.91207	459.461	510.762	548.513	242.579	271.35	289.542	5.09772	3.93911	3.00131	1236.6	955.545	728.056	568170	439036	334514	568.17	439.036	334.514	1.79178e+10	1.38454e+10	1.05492e+10	1.09334e+06	844849	643714	1.09334	0.844849	0.643714	20.8993	16.1493	12.3046	-22.728	-41.1243	-4.75	-8.59471	-0.248495	-0.449631	215193	166284	126696	4.11342
333	52106.4	54.9902	2513.59	25.1359	-3.67035	-1.69388	1.29106	1.97648	4.96142	36.3718	53.0669	87.3871	21.7527	31.4116	51.3001	16.0341	18.6501	12.5809	348.786	405.692	273.67	12686	14755.7	9953.88	12.686	14.7557	9.95388	4.00065e+08	4.65337e+08	3.13905e+08	24412	28394.9	19154.5	0.024412	0.0283949	0.0191545	0.468503	0.54494	0.367604	16.3153	-21.5365	0.0764374	-0.100899	0.00398288	-0.00525748	4804.79	5588.7	3770	0.092211
334	52070.5	69.9495	6526.08	65.2608	12.8118	14.4914	17.0875	1.67967	4.27572	1.92258	1.73916	1.85176	0.98088	0.869851	0.923438	148.706	128.018	70.7508	145.863	125.57	69.398	280.433	241.419	133.423	0.280433	0.241419	0.133423	8.84373e+06	7.61338e+06	4.20764e+06	539.645	464.568	256.75	0.000539645	0.000464568	0.00025675	0.0103637	0.0089219	0.00493082	-13.9122	-52.4223	-0.00144182	-0.0054329	-7.50763e-05	-0.000282894	106.213	91.4367	50.5338	0.0020398
335	50417	5.80381	1712.58	17.1258	-3.88737	-2.02955	0.676852	1.85782	4.56422	493.383	578.295	683.215	399.136	466.295	547.59	3.98928	5.00515	3.65539	1592.26	1997.74	1459	785597	985651	719845	785.597	985.651	719.845	2.47746e+10	3.10835e+10	2.2701e+10	1.51174e+06	1.89671e+06	1.38522e+06	1.51174	1.89671	1.38522	29.9848	37.6206	27.4752	25.4653	-8.36959	7.63572	-2.50961	0.38497	-0.126527	297543	373313	272640	5.90164
336	51635.7	57.2109	2227.7	22.277	15.4964	16.9623	19.5651	1.46592	4.06875	71.9929	59.5794	55.9692	40.562	33.3645	30.4504	9.49461	6.52014	2.77865	385.12	264.47	112.708	27725.9	19039.9	8114.15	27.7259	19.0399	8.11415	8.74365e+08	6.00444e+08	2.55888e+08	53353.7	36639.1	15614.3	0.0533537	0.0366391	0.0156143	1.03327	0.709569	0.302393	-31.328	-70.7344	-0.323704	-0.730879	-0.0167147	-0.0377395	10501.1	7211.33	3073.21	0.203369
337	51625.9	36.9581	1593.45	15.9345	0.769018	2.63203	4.75086	1.86301	3.98185	1083.44	1249.21	1328.68	816.737	939.277	997.553	6.08773	4.72809	4.17751	4972.08	3861.6	3411.93	5.38693e+06	4.1838e+06	3.69661e+06	5386.93	4183.8	3696.61	1.69882e+11	1.3194e+11	1.16576e+11	1.03662e+07	8.05101e+06	7.11349e+06	10.3662	8.05101	7.11349	200.795	155.949	137.789	-22.3342	-31.3782	-44.8459	-63.0058	-2.31521	-3.25273	2.04029e+06	1.5846e+06	1.40008e+06	39.5206
340	49214.1	0	2149.44	21.4944	-0.582446	0.757773	3.83575	1.34022	4.41819	441.558	456.271	477.343	250.158	255.874	267.246	4.9231	4.03059	2.83882	1231.55	1008.28	710.152	543802	445215	313573	543.802	445.215	313.573	1.71493e+10	1.40403e+10	9.88885e+09	1.04645e+06	856739	603418	1.04645	0.856739	0.603418	21.2632	17.4084	12.2611	-18.1291	-42.3368	-3.85484	-9.00218	-0.189712	-0.443034	205963	168624	118765	4.18505
341	50164.7	17.7156	3007.2	30.072	22.9524	23.8266	25.9574	0.874213	3.00505	1080.07	1000	867.971	644.962	595.078	511.939	1.19422	1.54725	11.1138	770.228	997.92	7167.96	831904	1.07783e+06	7.74194e+06	831.904	1077.83	7741.94	2.62349e+10	3.39904e+10	2.4415e+11	1.60085e+06	2.07409e+06	1.4898e+07	1.60085	2.07409	14.898	31.912	41.3457	296.982	29.5616	830.629	9.43369	265.07	0.473238	13.2972	315081	408225	2.93224e+06	6.28094
342	49949.9	0	1385.06	13.8506	7.74371	9.69291	12.4299	1.9492	4.68624	974.134	1051.79	1133.63	645.737	696.767	754.139	2.17225	2.61466	2.97194	1402.7	1688.38	1919.09	1.36642e+06	1.64471e+06	1.86945e+06	1366.42	1644.71	1869.45	4.30913e+10	5.18675e+10	5.89551e+10	2.62943e+06	3.16495e+06	3.59744e+06	2.62943	3.16495	3.59744	52.6414	63.3626	72.0209	20.3665	36.8143	10.7212	19.3795	0.535522	0.968006	517527	622929	708050	10.3609
343	47397.4	78.4578	3125.12	31.2512	8.81543	10.5742	13.1114	1.7588	4.29597	122.968	111.143	85.3336	82.7015	75.3247	57.8208	25.0187	29.1603	30.1977	2069.08	2411.6	2497.39	254431	296550	307099	254.431	296.55	307.099	8.02374e+09	9.352e+09	9.68469e+09	489609	570659	590960	0.489609	0.570659	0.59096	10.3299	12.0399	12.4682	16.5541	20.7003	1.71002	2.13832	0.0810503	0.101351	96365.2	112318	116313	2.03313
344	49479.1	45.0795	1055.3	10.553	10.6682	12.2206	15.0392	1.5524	4.37106	88.1138	90.0517	82.8223	37.2728	41.2887	34.4871	5.53236	5.83448	4.54184	206.206	217.467	169.287	18169.6	19161.9	14916.5	18.1696	19.1619	14.9165	5.72998e+08	6.04289e+08	4.70407e+08	34964.3	36873.7	28704.2	0.0349643	0.0368737	0.0287042	0.706648	0.745238	0.580129	5.46094	-17.9042	0.0385896	-0.126519	0.00190938	-0.00626007	6881.7	7257.51	5649.59	0.139083
345	49255.9	43.5909	1613.68	16.1368	1.85079	3.5305	6.33811	1.67971	4.48732	2.56049	7.03245	7.91676	1.49641	4.23507	4.77303	5.90415	4.96981	4.94126	8.83501	7.43686	7.39414	22.622	19.0421	18.9327	0.022622	0.0190421	0.0189327	713408	600510	597060	43.5321	36.6431	36.4326	4.35321e-05	3.66431e-05	3.64326e-05	0.000883795	0.000743934	0.00073966	-15.8251	-16.3087	-0.000139862	-0.000144136	-6.88901e-06	-7.09953e-06	8.56803	7.21213	7.17069	0.000173949
346	49216.5	0	2329.18	23.2918	25.9765	26.8448	28.7016	0.868255	2.72507	4869.14	5947.61	6438.6	3080.27	3771.22	4078.54	5.80964	28.2065	7073.12	17895.3	86883.6	2.17872e+07	8.71347e+07	4.23048e+08	1.06085e+11	87134.7	423048	1.06085e+08	2.74788e+12	1.33413e+13	3.34549e+15	1.67676e+08	8.14083e+08	2.04142e+11	167.676	814.083	204142	3406.89	16540.8	4.14782e+06	385.511	121648	13134	4.14442e+06	646.408	203974	3.3002e+07	1.60228e+08	4.01793e+10	670.547
347	46100.4	31.4266	4128.25	41.2825	19.1645	20.7449	23.8022	1.58041	4.63769	34.2595	20.2052	30.0487	23.5233	14.5657	21.7578	5.06528	3.15708	3.45461	119.152	74.2649	81.264	4082.09	2544.27	2784.06	4.08209	2.54427	2.78406	1.28733e+08	8.02362e+07	8.77981e+07	7855.28	4896.02	5357.44	0.00785528	0.00489602	0.00535744	0.170395	0.106203	0.116213	-37.6723	-31.7982	-0.0641917	-0.0541826	-0.00295926	-0.00249784	1546.08	963.637	1054.46	0.0335373
349	48698.9	0	282.86	2.8286	20.3846	21.6174	24.0747	1.23279	3.69007	80.8779	67.6107	40.3633	52.3086	43.6428	25.9621	0.275536	0.212813	0.313433	14.4129	11.1319	16.3952	1165.68	900.328	1326.01	1.16568	0.900328	1.32601	3.6761e+07	2.83928e+07	4.18171e+07	2243.16	1732.53	2551.68	0.00224316	0.00173253	0.00255168	0.0460617	0.0355763	0.0523971	-22.7639	13.7541	-0.0104854	0.00633539	-0.00051063	0.000308527	441.499	340.997	502.224	0.0090659
350	48046	13.3256	352.207	3.52207	21.5332	22.6676	24.8105	1.13432	3.27725	134.226	147.642	217.168	88.1506	97.0447	146.115	0.285399	0.274188	0.692379	25.1581	24.1699	61.0336	3376.87	3244.23	8192.32	3.37687	3.24423	8.19232	1.06493e+08	1.0231e+08	2.58353e+08	6498.21	6242.97	15764.7	0.00649821	0.00624297	0.0157647	0.13525	0.129937	0.328117	-3.92789	142.601	-0.00531247	0.192867	-0.000255243	0.00926649	1278.98	1228.75	3102.82	0.02662
351	47804.9	41.1659	1085.87	10.8587	2.252	3.41728	5.78622	1.16527	3.53422	593.701	626.568	688.444	424.818	449.105	494.162	4.08435	3.64696	3.50719	1735.11	1549.29	1489.92	1.03013e+06	919818	884565	1030.13	919.818	884.565	3.24863e+10	2.90074e+10	2.78957e+10	1.98231e+06	1.77003e+06	1.70219e+06	1.98231	1.77003	1.70219	41.4667	37.0261	35.6071	-10.7089	-14.131	-4.44064	-5.85967	-0.212284	-0.280121	390160	348379	335027	8.16151
352	47766.4	41.0964	942.313	9.42313	19.1786	20.5137	22.7408	1.33514	3.56225	152.207	136.252	139.014	118.896	104.539	106.89	1.20345	0.799077	0.625326	143.086	95.0075	74.349	21778.6	14460.8	11316.4	21.7786	14.4608	11.3164	6.86809e+08	4.56035e+08	3.56874e+08	41909.1	27827.2	21776.5	0.0419091	0.0278272	0.0217765	0.877376	0.58257	0.455896	-33.6009	-48.0388	-0.294807	-0.421481	-0.0140818	-0.0201326	8248.58	5476.98	4286.06	0.172686
354	44793.2	9.19013	3929.29	39.2929	7.55995	8.21707	9.94961	0.65712	2.38966	52.4907	53.6994	41.9137	36.349	37.1644	28.9802	9.10006	9.66959	11.3857	330.778	351.48	413.86	17362.8	18449.4	21723.8	17.3628	18.4494	21.7238	5.47552e+08	5.81821e+08	6.85081e+08	33411.6	35502.7	41803.6	0.0334116	0.0355027	0.0418036	0.745908	0.792591	0.933259	6.25853	25.1171	0.0466829	0.18735	0.00209107	0.00839202	6576.1	6987.66	8227.82	0.14681
355	46562	29.599	1161.72	11.6172	1.65136	3.58856	5.76319	1.9372	4.11183	1252.52	1452.21	1509.34	970.666	1118.37	1161.78	3.68649	3.00814	2.92423	3578.35	2919.9	2838.45	4.48198e+06	3.65725e+06	3.55523e+06	4481.98	3657.25	3555.23	1.41344e+11	1.15335e+11	1.12118e+11	8.62479e+06	7.03774e+06	6.84142e+06	8.62479	7.03774	6.84142	185.232	151.148	146.931	-18.4011	-20.6773	-34.0847	-38.301	-1.58705	-1.78337	1.69754e+06	1.38517e+06	1.34653e+06	36.4576
356	45856.3	95.6665	2994.12	29.9412	-14.3284	-11.2941	-6.48238	3.03427	7.84602	69.5904	101.311	176.222	48.5965	72.0206	126.154	8.73512e-18	1.04986e-06	5.75918	4.24496e-16	5.10195e-05	279.876	2.95408e-14	0.00355047	19476.7	2.95408e-17	3.55047e-06	19.4767	9.316e-10	111.968	6.14216e+08	5.68462e-14	0.00683226	37479.5	5.68462e-20	6.83226e-09	0.0374795	1.23966e-18	1.48993e-07	0.817325	1.20189e+13	6.59314e+19	1.48993e-07	0.817325	6.83226e-09	0.0374795	1.11885e-14	0.00134473	7376.74	2.43991e-19
358	44880.7	15.554	1717.37	17.1737	3.11302	5.08316	7.30086	1.97014	4.18784	1360.12	1539.11	1568.61	1079.76	1214.59	1236.59	3.16409	2.92655	3.26107	3416.47	3159.99	3521.19	4.6468e+06	4.29795e+06	4.78922e+06	4646.8	4297.95	4789.22	1.46541e+11	1.3554e+11	1.51033e+11	8.94196e+06	8.27065e+06	9.21602e+06	8.94196	8.27065	9.21602	199.238	184.281	205.345	-7.50738	3.0649	-14.9576	6.10646	-0.671307	0.274062	1.75996e+06	1.62784e+06	1.8139e+06	39.2142
359	44857.2	14.2906	533.543	5.33543	24.3816	25.4023	28.0807	1.02065	3.69904	1061.38	979.115	406.605	734.508	677.797	275.533	0.552706	1.39385	397.353	405.967	1023.79	291858	430885	1.08663e+06	3.09773e+08	430.885	1086.63	309773	1.35884e+10	3.4268e+10	9.76899e+12	829163	2.09103e+06	5.96104e+08	0.829163	2.09103	596.104	18.4845	46.6153	13288.9	152.186	71792.2	28.1308	13270.4	1.26187	595.275	163196	411558	1.17326e+08	3.63813
360	44381.2	0	363.936	3.63936	27.9226	28.7047	30.782	0.782123	2.85944	101.078	199.04	283.456	77.4023	148.604	210.216	168.864	2602.56	1.47139e+08	13070.5	201444	1.13889e+10	1.32114e+06	2.03616e+07	1.15117e+12	1321.14	20361.6	1.15117e+09	4.16635e+10	6.42125e+11	3.63034e+16	2.54231e+06	3.91825e+07	2.21523e+12	2.54231	39.1825	2.21523e+06	57.2834	882.862	4.99138e+07	1441.22	8.71347e+07	825.579	4.99137e+07	36.6402	2.21523e+06	500379	7.71192e+06	4.36004e+11	11.2746
361	41486.6	7.19148	2387.05	23.8705	7.46392	8.54433	11.5685	1.08041	4.10456	0.888578	2.43617	2.21522	0.673206	2.00575	1.67742	3.93215	4.34897	5.47211	2.64715	2.92775	3.68386	2.3522	2.60154	3.2734	0.0023522	0.00260154	0.0032734	74178.9	82042.1	103230	4.5264	5.00621	6.29909	4.5264e-06	5.00621e-06	6.29909e-06	0.000109105	0.000120671	0.000151834	10.6003	39.1634	1.15655e-05	4.27293e-05	4.79811e-07	1.77269e-06	0.890888	0.985325	1.23979	2.14741e-05
362	44247.3	28.6022	333.965	3.33965	23.8017	24.7674	27.412	0.965675	3.6103	1753.23	1734.13	1094.5	1257	1244.83	786.206	0.474503	0.869896	66.1794	596.453	1093.46	83187.8	1.04572e+06	1.91709e+06	1.45848e+08	1045.72	1917.09	145848	3.29778e+10	6.04575e+10	4.59945e+12	2.01231e+06	3.68912e+06	2.80658e+08	2.01231	3.68912	280.658	45.4786	83.3749	6342.94	83.3277	13847.1	37.8963	6297.46	1.67681	278.646	396064	726095	5.52394e+07	8.95114
363	42282.5	0	1866.32	18.6632	-3.18792	-1.46698	0.730155	1.72094	3.91808	525.122	605.671	629.061	399.979	459.437	475.146	4.43696	4.60295	3.43511	1774.69	1841.08	1373.97	931929	966794	721503	931.929	966.794	721.503	2.93893e+10	3.04888e+10	2.27533e+10	1.79333e+06	1.86043e+06	1.38841e+06	1.79333	1.86043	1.38841	42.4132	44	32.8365	3.74119	-22.5796	1.58676	-9.57674	0.0670921	-0.404928	352965	366171	273267	8.34779
364	44085	32.606	1947.7	19.477	-10.0266	-7.69218	-3.8344	2.33442	6.19221	148.369	178.004	215.919	88.8674	106.811	131.427	0.000107234	0.136625	7.40018	0.00952962	12.1415	657.634	1.4139	1801.43	97572.8	0.0014139	1.80143	97.5728	44588.9	5.68099e+07	3.07706e+09	2.72081	3466.54	187762	2.72081e-06	0.00346654	0.187762	6.17174e-05	0.0786331	4.25909	127308	6.90085e+06	0.0785714	4.25903	0.00346382	0.187759	0.535512	682.287	36955.4	1.21473e-05
365	43749	47.3026	2235.84	22.3584	16.2075	17.6551	20.5456	1.44762	4.3381	147.436	88.6584	65.8635	102.135	60.9886	43.9962	6.55857	4.29199	1.69599	669.858	438.361	173.219	98761.1	64630.2	25538.7	98.7611	64.6302	25.5387	3.11453e+09	2.03818e+09	8.0539e+08	190049	124370	49144.9	0.190049	0.12437	0.0491449	4.34406	2.8428	1.12334	-34.559	-74.1409	-1.50127	-3.22073	-0.065679	-0.140904	37405.5	24478.5	9672.73	0.855002
366	43584.8	40.8877	2024.88	20.2488	8.93512	10.0991	12.3255	1.16402	3.39033	544.741	623.665	517.604	406.969	466.799	388.17	7.09853	7.89167	8.67397	2888.88	3211.66	3530.03	1.57369e+06	1.74952e+06	1.92296e+06	1573.69	1749.52	1922.96	4.96279e+10	5.5173e+10	6.06423e+10	3.0283e+06	3.36666e+06	3.70039e+06	3.0283	3.36666	3.70039	69.4805	77.2438	84.901	11.1733	22.194	7.76327	15.4205	0.338361	0.672099	596031	662628	728314	13.6752
367	7976.03	32.1473	3513.68	35.1368	-16.9291	-15.1375	-11.627	1.79154	5.30212	12.0524	16.377	21.753	139.291	180.662	235.112	6.17018e-35	1.25058e-22	4.35406e-08	8.59449e-33	1.74195e-20	6.0648e-06	1.03584e-31	2.09946e-19	7.30954e-05	1.03584e-34	2.09946e-22	7.30954e-08	3.26663e-27	6.62087e-15	2.30514	1.9933e-31	4.04006e-19	0.000140659	1.9933e-37	4.04006e-25	1.40659e-10	2.49911e-35	5.06525e-23	1.76353e-08	2.02682e+14	7.05661e+28	5.06525e-23	1.76353e-08	4.04006e-25	1.40659e-10	3.92323e-32	7.95167e-20	2.76847e-05	4.91877e-36
368	43305.6	61.3049	9949.74	99.4974	21.0877	22.3052	24.9078	1.21757	3.82011	0.173125	0.172878	0.149375	0.157043	0.153857	0.13206	97.3897	85.2358	238.382	15.2943	13.3856	37.4362	2.64783	2.31739	6.48114	0.00264783	0.00231739	0.00648114	83502.1	73081.2	204389	5.0953	4.45942	12.4718	5.0953e-06	4.45942e-06	1.24718e-05	0.000117659	0.000102975	0.000287995	-12.4797	144.771	-1.46835e-05	0.000170336	-6.3588e-07	7.37653e-06	1.00286	0.877706	2.45471	2.31577e-05
369	43244.9	61.5392	1569.65	15.6965	24.985	25.8909	27.8027	0.905895	2.81772	3496.87	3525.77	3442.77	2671.07	2684.62	2620.66	3.64847	10.7798	680.729	9745.33	28793.7	1.81828e+06	3.40781e+07	1.00688e+08	6.35827e+09	34078.1	100688	6.35827e+06	1.07469e+12	3.17528e+12	2.00514e+14	6.55775e+07	1.93756e+08	1.22354e+10	65.5775	193.756	12235.4	1516.42	4480.43	282932	195.461	18557.9	2964.01	281416	128.178	12169.8	1.2907e+07	3.81352e+07	2.40818e+09	298.463
370	43241.4	0	2614.17	26.1417	23.5908	24.6275	26.9366	1.03669	3.34585	824.341	791.575	688.08	619.626	594.324	517.126	0.811981	1.44564	39.1289	503.125	895.758	24245.3	414746	738410	1.99864e+07	414.746	738.41	19986.4	1.30794e+10	2.32865e+10	6.30291e+11	798107	1.42094e+06	3.84603e+07	0.798107	1.42094	38.4603	18.457	32.8607	889.433	78.039	4718.94	14.4037	870.976	0.622835	37.6622	157084	279671	7.56979e+06	3.63272
371	43215	0	1736.53	17.3653	25.772	27.0033	28.2101	1.23131	2.43812	41.7783	34.4838	65.4639	27.3585	22.3429	43.3042	3.13868	29.0934	856.834	85.8696	795.952	23441.7	3587.49	33253.5	979356	3.58749	33.2535	979.356	1.13135e+08	1.04868e+09	3.0885e+10	6903.49	63990.6	1.8846e+06	0.00690349	0.0639906	1.8846	0.159747	1.48075	43.6098	826.931	27199.2	1.321	43.4501	0.0570872	1.8777	1358.75	12594.7	370928	0.0314416
372	43068.8	0	1260.69	12.6069	19.0182	19.8289	22.1791	0.810675	3.16085	998.516	1071.32	884.401	755.184	809.828	672.367	0.683537	0.524511	0.329275	516.196	396.102	248.663	515430	395514	248294	515.43	395.514	248.294	1.62546e+10	1.24729e+10	7.83019e+09	991855	761099	477798	0.991855	0.761099	0.477798	23.0295	17.6717	11.0938	-23.2652	-51.8278	-5.35786	-11.9357	-0.230757	-0.514057	195218	149800	94040.6	4.53269
374	42900.8	0	313.125	3.13125	24.9034	26.0731	28.5144	1.16972	3.61094	1377.33	1294.29	993.28	1129.55	1070.23	846.844	0.565889	2.37999	1221.53	639.198	2688.31	1.37977e+06	880389	3.70269e+06	1.9004e+09	880.389	3702.69	1.9004e+06	2.77639e+10	1.16768e+11	5.99311e+13	1.69416e+06	7.12519e+06	3.657e+09	1.69416	7.12519	3657	39.49	166.085	85243	320.575	215760	126.595	85203.5	5.43104	3655.3	333445	1.40239e+06	7.19773e+08	7.77246
377	42480.8	0	2099.69	20.9969	26.7205	28.0994	31.0161	1.37892	4.29555	2.59495	1.41821	5.4314	2.29608	1.16362	5.05006	18.9767	711.393	1.80782e+09	43.5719	1633.41	4.1509e+09	113.067	4238.62	1.07714e+10	0.113067	4.23862	1.07714e+07	3.56567e+06	1.33669e+08	3.39686e+14	217.577	8156.49	2.07276e+10	0.000217577	0.00815649	20727.6	0.00512179	0.192004	487929	3648.77	9.52655e+09	0.186882	487929	0.00793891	20727.6	42.8238	1605.37	4.07963e+09	0.00100807
378	42418.6	0	2788.5	27.885	17.7241	18.3082	20.3426	0.584089	2.61848	205.018	211.622	220.991	127.081	131.976	133.601	2.28814	1.88473	0.976701	290.779	239.514	124.12	59615	49104.7	25446.9	59.615	49.1047	25.4469	1.88002e+09	1.54856e+09	8.02493e+08	114719	94493.4	48968.1	0.114719	0.0944934	0.0489681	2.70444	2.22764	1.1544	-17.6304	-57.3146	-0.476803	-1.55004	-0.0202253	-0.0657506	22579	18598.3	9637.94	0.53229
380	42151.2	6.24007	2386.1	23.861	14.8636	15.4012	17.2774	0.537547	2.41381	277.576	323.554	214.465	219.485	254.809	171.253	4.36408	3.94409	2.41331	957.851	865.669	529.686	265876	240288	147028	265.876	240.288	147.028	8.38467e+09	7.57774e+09	4.63667e+09	511633	462394	282930	0.511633	0.462394	0.28293	12.138	10.9699	6.71226	-9.62393	-44.7006	-1.16816	-5.42578	-0.0492392	-0.228703	100700	91008.6	55686.4	2.38902
381	39736.4	12.4406	1633.19	16.3319	6.00539	7.96663	10.1682	1.96123	4.16279	423.435	590.33	489.2	344.985	477.369	396.987	2.66558	3.07678	3.77703	919.587	1061.45	1303.02	389385	449453	551744	389.385	449.453	551.744	1.22796e+10	1.41739e+10	1.73998e+10	749304	864894	1.06174e+06	0.749304	0.864894	1.06174	18.8569	21.7658	26.7195	15.4262	41.6963	2.90891	7.86262	0.115589	0.312432	147479	170229	208972	3.71143
382	42026.9	0	1077.83	10.7783	27.8279	28.9084	31.4597	1.0805	3.63184	54.866	48.9249	15.729	38.4162	34.7083	9.97132	180.528	8453.76	3.07067e+10	6935.21	324761	1.17963e+12	380507	1.78184e+07	6.47218e+13	380.507	17818.4	6.47218e+10	1.19997e+10	5.6192e+11	2.04107e+18	732220	3.42883e+07	1.24546e+14	0.73222	34.2883	1.24546e+08	17.4227	815.867	2.96348e+09	4582.79	1.70094e+10	798.444	2.96348e+09	33.5561	1.24546e+08	144116	6.74865e+06	2.45132e+13	3.42914
383	41993.6	40.1176	1246.57	12.4657	18.5121	19.7519	22.1268	1.23985	3.61476	465.136	524.975	491.411	380.402	428.067	396.863	1.69802	1.12441	0.690106	645.928	427.726	262.517	300444	198951	122106	300.444	198.951	122.106	9.47481e+09	6.27411e+09	3.85074e+09	578153	382846	234972	0.578153	0.382846	0.234972	13.7676	9.11678	5.59543	-33.7812	-59.3581	-4.65087	-8.17221	-0.195307	-0.343181	113793	75352.1	46247.4	2.70976
384	41952.9	17.2888	957.695	9.57695	1.74162	3.02082	5.59196	1.2792	3.85033	568.702	577.761	622.479	394.19	398.621	429.325	2.57218	2.22002	2.05486	1013.93	875.11	810.005	576624	497677	460652	576.624	497.677	460.652	1.81844e+10	1.56947e+10	1.45271e+10	1.10961e+06	957693	886444	1.10961	0.957693	0.886444	26.449	22.8278	21.1295	-13.6913	-20.1123	-3.62122	-5.31952	-0.151921	-0.223169	218395	188494	174471	5.20572
385	39239.9	59.9565	1010.61	10.1061	16.6356	18.0303	20.9248	1.39476	4.28927	81.9544	45.9013	33.8802	67.4406	37.7241	27.3538	3.91734	2.54231	1.03636	264.187	171.455	69.8926	21651.3	14051.5	5728	21.6513	14.0515	5.728	6.82796e+08	4.43127e+08	1.80638e+08	41664.2	27039.6	11022.6	0.0416642	0.0270396	0.0110226	1.06178	0.689086	0.280902	-35.1011	-73.5443	-0.372697	-0.780881	-0.0146246	-0.0306417	8200.38	5321.96	2169.47	0.208981
387	41662.1	38.4396	573.057	5.73057	24.2869	25.2341	27.8914	0.947157	3.60449	1203.57	1075.21	493.547	1082.22	970.333	463.226	0.824543	1.82941	346.738	892.337	1979.83	375247	1.07399e+06	2.38287e+06	4.51638e+08	1073.99	2382.87	451638	3.38695e+10	7.51462e+10	1.42428e+13	2.06671e+06	4.58542e+06	8.69098e+08	2.06671	4.58542	869.098	49.6066	110.062	20860.6	121.87	41952.2	60.4555	20811	2.5187	867.032	406772	902505	1.71057e+08	9.7636
388	41461.6	49.9063	1262.71	12.6271	23.4416	24.5696	27.358	1.12802	3.91644	28.6686	22.4508	30.2951	24.8379	20.1611	25.7663	0.981816	1.75828	136.054	24.3863	43.6721	3379.29	699.12	1252.02	96879.5	0.69912	1.25202	96.8795	2.20474e+07	3.94837e+07	3.05519e+09	1345.34	2409.29	186428	0.00134534	0.00240929	0.186428	0.0324477	0.058109	4.49639	79.0849	13757.4	0.0256612	4.46395	0.00106396	0.185083	264.79	474.199	36692.9	0.00638638
390	41165.6	7.61773	1033.6	10.336	26.5839	27.7038	29.9514	1.11981	3.36742	1390.98	1579.1	1407.12	904.363	1043.42	926.945	9.65747	140.866	1.4443e+06	8733.86	127394	1.30617e+09	1.21487e+07	1.77203e+08	1.81687e+12	12148.7	177203	1.81687e+09	3.8312e+11	5.58828e+12	5.72968e+16	2.3378e+07	3.40997e+08	3.49625e+12	23.378	340.997	3.49625e+06	567.902	8283.55	8.49314e+07	1358.62	1.49552e+07	7715.65	8.49309e+07	317.619	3.49623e+06	4.60127e+06	6.71152e+07	6.88134e+11	111.775
391	39641.9	18.5712	2989.77	29.8977	-9.59224	-7.26844	-3.46834	2.3238	6.1239	209.281	274.8	306.911	136.995	179.457	200.453	0.000777224	0.397743	10.4573	0.106475	54.4887	1432.6	22.2833	11403.5	299816	0.0222833	11.4035	299.816	702727	3.5962e+08	9.45498e+09	42.8804	21944	576943	4.28804e-05	0.021944	0.576943	0.00108169	0.553555	14.5539	51074.9	1.34537e+06	0.552473	14.5528	0.0219011	0.5769	8.43975	4319.03	113554	0.0002129
392	41138	69.2365	473.741	4.73741	25.7892	26.7087	28.8064	0.919591	3.01729	470.652	374.074	154.12	401.211	320.309	138.614	6.12589	29.4259	14876.7	2457.78	11806	5.96872e+06	1.15676e+06	5.55653e+06	2.80919e+09	1156.76	5556.53	2.80919e+06	3.64795e+10	1.75231e+11	8.85906e+13	2.22598e+06	1.06926e+07	5.4058e+09	2.22598	10.6926	5405.8	54.11	259.92	131406	380.354	242750	205.809	131352	8.4666	5403.57	438119	2.10452e+06	1.06397e+09	10.65
393	41088.7	75.9993	1574.7	15.747	-4.5489	-3.01166	-0.441497	1.53724	4.1074	20.734	27.6728	33.0974	15.0537	20.1367	23.8181	10.291	16.1379	14.5499	154.917	242.934	219.029	3212.06	5036.99	4541.34	3.21206	5.03699	4.54134	1.01295e+08	1.58847e+08	1.43216e+08	6181.05	9692.82	8739.03	0.00618105	0.00969282	0.00873903	0.150432	0.2359	0.212687	56.8151	41.3842	0.085468	0.0622551	0.00351177	0.00255798	1216.56	1907.75	1720.02	0.0296081
397	40356	26.4803	2875.19	28.7519	4.69336	6.4187	9.41569	1.72533	4.72232	66.2493	72.7895	106.889	47.2694	51.8654	76.1553	6.37569	6.66345	8.65607	301.375	314.977	409.167	19965.9	20867	27107	19.9659	20.867	27.107	6.29643e+08	6.58062e+08	8.54847e+08	38420.8	40154.9	52162.8	0.0384208	0.0401549	0.0521628	0.952048	0.995018	1.29257	4.5134	35.7669	0.0429698	0.340518	0.00173409	0.0137419	7562.02	7903.32	10266.7	0.187383
398	37038.6	0	2195.71	21.9571	25.6727	26.6279	28.9576	0.955181	3.28488	1497.56	1506.76	989.01	1284.75	1291.02	847.657	3.39167	16.2392	18016.5	4357.44	20863.2	2.31466e+07	6.52554e+06	3.1244e+07	3.46635e+10	6525.54	31244	3.46635e+07	2.0579e+11	9.8531e+11	1.09315e+15	1.25573e+07	6.01236e+07	6.67039e+10	12.5573	60.1236	66703.9	339.032	1623.27	1.80093e+06	378.795	531097	1284.24	1.80059e+06	47.5663	66691.3	2.47153e+06	1.18336e+07	1.31287e+10	66.7286
399	40062.1	0	1049.8	10.498	20.6252	21.8361	24.4113	1.21089	3.78605	8.58643	3.86492	4.51999	6.83925	3.09974	3.53727	0.371773	0.298823	0.552733	2.54265	2.04373	3.78028	21.8323	17.5483	32.4591	0.0218323	0.0175483	0.0324591	688503	553403	1.02363e+06	42.0124	33.7687	62.4619	4.20124e-05	3.37687e-05	6.24619e-05	0.00104868	0.000842908	0.00155913	-19.6222	48.6747	-0.000205774	0.000510443	-8.24375e-06	2.04494e-05	8.26892	6.64638	12.2938	0.000206402
400	40000.1	0	813.337	8.13337	26.8974	27.8496	29.8592	0.952225	2.96185	70.0947	80.797	88.702	64.1149	72.4082	78.0158	14.2338	167.386	675298	912.599	10732	4.32967e+07	63968.4	752254	3.03487e+09	63.9684	752.254	3.03487e+06	2.01731e+09	2.37231e+10	9.57076e+13	123096	1.44758e+06	5.84008e+09	0.123096	1.44758	5840.08	3.0774	36.1895	146002	1075.98	4.74422e+06	33.1121	145999	1.32449	5839.95	24227.9	284914	1.14945e+09	0.605696
402	39890.8	0	1090.64	10.9064	22.2604	23.4482	25.8517	1.18782	3.59134	191.658	171.416	150.333	75.4989	66.8344	59.2935	0.298574	0.353246	2.50387	22.542	26.6697	189.04	4320.36	5111.46	36231	4.32036	5.11146	36.231	1.36247e+08	1.61195e+08	1.14258e+09	8313.79	9836.11	69720.2	0.00831379	0.00983611	0.0697202	0.208414	0.246576	1.74778	18.3109	738.61	0.0381624	1.53936	0.00152233	0.0614065	1636.33	1935.95	13722.4	0.0410201
403	36923.6	57.0247	3299.84	32.9984	20.3157	21.8576	24.9145	1.5419	4.59872	177.712	183.892	192.442	151.529	156.538	163.263	3.63141	2.68176	7.40274	550.262	406.365	1121.73	97788.4	72216	199345	97.7884	72.216	199.345	3.08385e+09	2.2774e+09	6.28654e+09	188177	138967	383605	0.188177	0.138967	0.383605	5.09638	3.76364	10.3891	-26.1508	103.853	-1.33274	5.29276	-0.0492097	0.195428	37037.1	27351.6	75501.4	1.00307
404	39424.7	0	1657.13	16.5713	27.3505	28.4315	30.116	1.08095	2.76549	936.154	1014.93	1018.18	628.386	686.4	687.051	63.7941	1764.01	4.32275e+06	40087.3	1.10848e+06	2.71636e+09	3.75279e+07	1.03771e+09	2.54293e+12	37527.9	1.03771e+06	2.54293e+09	1.18348e+12	3.27252e+13	8.01938e+16	7.2216e+07	1.99689e+09	4.89342e+12	72.216	1996.89	4.89342e+06	1831.75	50650.8	1.24121e+08	2665.16	6.77599e+06	48819.1	1.24119e+08	1924.67	4.89335e+06	1.42136e+07	3.93029e+08	9.63127e+11	360.526
405	39365.2	0	1085.49	10.8549	20.1452	21.7301	23.4632	1.5849	3.31797	856.094	1001.48	894.247	700.986	818.396	731.852	0.430849	0.306783	0.353356	302.019	215.05	247.697	258557	184103	212052	258.557	184.103	212.052	8.15385e+09	5.80588e+09	6.68728e+09	497548	354275	408058	0.497548	0.354275	0.408058	12.6393	8.99971	10.366	-28.7958	-17.9862	-3.63959	-2.27333	-0.143273	-0.0894899	97927.7	69728.6	80314.3	2.48767
406	39136	0	1595.81	15.9581	13.2732	14.9689	17.3746	1.69564	4.10138	485.899	564.519	580.323	403.162	466.271	479.031	3.09909	2.52779	1.3812	1249.44	1019.11	556.846	607100	495184	270571	607.1	495.184	270.571	1.91455e+10	1.56161e+10	8.53273e+09	1.16826e+06	952896	520667	1.16826	0.952896	0.520667	29.8513	24.3484	13.3041	-18.4345	-55.4322	-5.50293	-16.5472	-0.215362	-0.647592	229938	187550	102478	5.87535
407	39068.6	23.1364	1117.29	11.1729	19.2759	20.8957	22.6395	1.61982	3.3636	784.219	982.662	876.62	660.729	829.714	742.723	0.886331	0.55344	0.471241	585.624	365.674	311.362	459258	286769	244176	459.258	286.769	244.176	1.44832e+10	9.04354e+09	7.70035e+09	883762	551837	469875	0.883762	0.551837	0.469875	22.6208	14.1248	12.0269	-37.5583	-46.8324	-8.49598	-10.5939	-0.331926	-0.413887	173943	108613	92481.2	4.45224
408	35902.8	8.32586	2689.93	26.8993	26.8771	28.2876	30.3631	1.41054	3.48599	166.528	136.749	218.263	165.709	138.908	210.656	40.6649	2065.8	3.65189e+07	6738.54	342321	6.05152e+09	1.12216e+06	5.70061e+07	1.00775e+12	1122.16	57006.1	1.00775e+09	3.53884e+10	1.79775e+12	3.17804e+16	2.1594e+06	1.09698e+08	1.93924e+12	2.1594	109.698	1.93924e+06	60.1456	3055.43	5.40135e+07	4980.05	8.98045e+07	2995.28	5.40135e+07	107.539	1.93924e+06	425014	2.15909e+07	3.81682e+11	11.8379
409	38431.9	0	1893.71	18.9371	6.32682	7.02158	8.42601	0.694759	2.09918	1120.04	1054.83	932.817	1264.14	1189.88	1044.43	2.44012	2.55534	2.89613	3084.65	3230.29	3661.1	3.45492e+06	3.61805e+06	4.10056e+06	3454.92	3618.05	4100.56	1.08954e+11	1.14099e+11	1.29315e+11	6.64839e+06	6.9623e+06	7.89082e+06	6.64839	6.9623	7.89082	172.991	181.159	205.319	4.7217	18.6877	8.16812	32.3281	0.313917	1.24243	1.30854e+06	1.37033e+06	1.55308e+06	34.0483
410	38292.6	19.9365	5035.03	50.3503	16.1335	17.5977	20.5082	1.46423	4.37476	22.6525	9.92889	6.94442	16.7605	6.97912	4.96665	16.3169	10.6746	4.18166	273.479	178.912	70.0869	6194.98	4052.79	1587.64	6.19498	4.05279	1.58764	1.95365e+08	1.27809e+08	5.00678e+07	11921.2	7798.89	3055.14	0.0119212	0.00779889	0.00305514	0.311318	0.203666	0.079784	-34.5795	-74.3722	-0.107652	-0.231534	-0.00412228	-0.00886603	2346.33	1534.98	601.315	0.0612738
411	2954.52	40.4336	3157.11	31.5711	-16.362	-14.2001	-10.2949	2.16186	6.06711	4.62788	5.64699	7.9056	285.839	351.034	498.576	1.13479e-30	9.92022e-18	4.93448e-05	3.24367e-28	2.83559e-15	0.0141047	1.50113e-27	1.31228e-14	0.0652748	1.50113e-30	1.31228e-17	6.52748e-05	4.73397e-23	4.1384e-10	2058.51	2.88867e-27	2.52525e-14	0.12561	2.88867e-33	2.52525e-20	1.2561e-07	9.77712e-31	8.54708e-18	4.25145e-05	8.74191e+14	4.34837e+27	8.54708e-18	4.25145e-05	2.52525e-20	1.2561e-07	5.6855e-28	4.97021e-15	0.0247227	1.92434e-31
412	38165.2	10.6741	1966.86	19.6686	0.314121	2.32337	5.75906	2.00925	5.44494	501.56	564.169	598.198	421.269	474.247	500.004	4.64192	3.47816	3.00933	1955.5	1465.24	1267.74	980799	734907	635848	980.799	734.907	635.848	3.09305e+10	2.3176e+10	2.00521e+10	1.88738e+06	1.4142e+06	1.22358e+06	1.88738	1.4142	1.22358	49.4528	37.0547	32.0601	-25.0706	-35.1704	-12.3981	-17.3928	-0.473177	-0.663799	371475	278344	240826	9.73334
413	37944.6	0	12373.2	123.732	27.7719	28.8694	31.3707	1.09748	3.5988	1.94507	8.69114	6.80729	1.7294	7.48515	5.82674	46705.6	2.19861e+06	4.65757e+12	80772.5	3.80228e+06	8.0548e+12	157108	7.39569e+06	1.56671e+13	157.108	7395.69	1.56671e+10	4.95456e+09	2.33231e+11	4.94079e+17	302327	1.42317e+07	3.01487e+13	0.302327	14.2317	3.01487e+07	7.96761	375.067	7.94546e+08	4607.39	9.9722e+09	367.099	7.94546e+08	13.9294	3.01487e+07	59504.3	2.8011e+06	5.93389e+12	1.56819
414	7959.64	0	2300.88	23.0088	-5.45688	-5.03544	-2.82392	0.421439	2.63296	9.89494	9.68203	9.83314	868.064	848.577	865.153	1.59247	2.17932	4.61976	1382.37	1891.79	4010.25	13678.5	18719.1	39681.2	13.6785	18.7191	39.6812	4.31364e+08	5.90326e+08	1.25138e+09	26321.8	36021.7	76359.5	0.0263218	0.0360217	0.0763595	3.30691	4.52554	9.59334	36.8511	190.1	1.21863	6.28643	0.00969988	0.0500377	5180.68	7089.82	15029.1	0.650868
416	37528.1	33.4166	740.576	7.40576	20.0649	21.2414	23.8528	1.17649	3.78791	9.59436	6.96992	5.47981	8.13352	6.10443	4.6309	0.686635	0.513089	0.638542	5.58476	4.17322	5.19359	53.5822	40.0394	49.8292	0.0535822	0.0400394	0.0498292	1.68977e+06	1.26268e+06	1.57141e+06	103.11	77.0489	95.8877	0.00010311	7.70489e-05	9.58877e-05	0.00274753	0.0020531	0.00255509	-25.2749	-7.00417	-0.000694436	-0.000192442	-2.60608e-05	-7.22198e-06	20.2941	15.1648	18.8727	0.000540772
417	37526.8	35.5764	763.152	7.63152	19.9018	21.2126	23.4099	1.31079	3.50811	205.66	186.022	173.903	176.857	159.425	149.673	0.759746	0.543249	0.569735	134.366	96.0771	100.761	27633.7	19759.2	20722.6	27.6337	19.7592	20.7226	8.71456e+08	6.23126e+08	6.53507e+08	53176.3	38023.1	39877	0.0531763	0.0380231	0.039877	1.41702	1.01323	1.06263	-28.496	-25.0098	-0.403794	-0.354394	-0.0151531	-0.0132993	10466.2	7483.74	7848.61	0.278899
418	37365	53.1182	1759.26	17.5926	10.5611	11.5496	13.6308	0.988545	3.06972	469.413	500.174	446.397	405.045	433.054	388.191	8.78737	9.24154	8.78079	3559.28	3743.24	3556.62	1.67078e+06	1.75713e+06	1.66952e+06	1670.78	1757.13	1669.52	5.26896e+10	5.54128e+10	5.26501e+10	3.21512e+06	3.38129e+06	3.21271e+06	3.21512	3.38129	3.21271	86.0463	90.4935	85.9818	5.16842	-0.0749548	4.44724	-0.0644959	0.166171	-0.00240989	632802	665508	632328	16.9357
419	37322.4	9.09686	1189.55	11.8955	22.2898	23.4048	25.5603	1.11501	3.27044	77.4478	33.9592	54.1953	71.183	33.0371	51.1221	0.368725	0.430554	2.08688	26.247	30.6481	148.551	2032.77	2373.63	11504.9	2.03277	2.37363	11.5049	6.41054e+07	7.48548e+07	3.62819e+08	3911.71	4567.64	22139.2	0.00391171	0.00456764	0.0221392	0.104809	0.122383	0.593188	16.7683	465.973	0.0175746	0.48838	0.000655928	0.0182275	769.906	899.006	4357.46	0.0206285
420	36178.6	3.44358	1390.39	13.9039	-13.2508	-10.7529	-7.03242	2.49793	6.21842	89.8294	133.646	180.414	79.0144	117.514	158.828	4.12555e-14	1.55446e-06	0.196725	3.25978e-12	0.000122825	15.5441	2.92824e-10	0.0110333	1396.32	2.92824e-13	1.10333e-05	1.39632	9.2345e-06	347.946	4.40344e+07	5.63489e-10	0.0212317	2686.98	5.63489e-16	2.12317e-08	0.00268698	1.55752e-14	5.86857e-07	0.0742697	3.76789e+09	4.76846e+14	5.86857e-07	0.0742697	2.12317e-08	0.00268698	1.10906e-10	0.00417883	528.853	3.06552e-15
421	35453.2	35.955	2006.39	20.0639	-1.80154	0.354319	3.89563	2.15586	5.69717	317.169	340.553	361.741	248.564	268.172	286.054	9.65072	7.47147	4.92824	2398.82	1857.14	1224.98	760832	589027	388527	760.832	589.027	388.527	2.39936e+10	1.85756e+10	1.22526e+10	1.46409e+06	1.13348e+06	747653	1.46409	1.13348	0.747653	41.2964	31.9712	21.0885	-22.5812	-48.934	-9.32523	-20.208	-0.330609	-0.716437	288163	223093	147154	8.12799
424	37090.3	54.5458	2092.92	20.9292	27.2836	28.3707	30.2473	1.08712	2.9637	1522.82	1663.53	1390.14	1349.29	1478.24	1230.69	184.502	4860.85	3.19246e+07	248947	6.55869e+06	4.30755e+10	3.79102e+08	9.98771e+09	6.55963e+13	379102	9.98771e+06	6.55963e+10	1.19554e+13	3.14972e+14	2.06864e+18	7.29515e+08	1.92196e+10	1.26229e+14	729.515	19219.6	1.26229e+08	19668.6	518184	3.40328e+09	2534.57	1.7303e+07	498515	3.40326e+09	18490.1	1.26228e+08	1.43584e+08	3.78282e+09	2.48444e+13	3871.19
425	37041.4	33.3477	1663.03	16.6303	24.7133	25.5423	27.3722	0.828989	2.65895	2672.1	2990.68	3014.27	2026.57	2263.73	2271.69	1.74287	4.07652	125.049	3532.04	8261.33	253421	9.43797e+06	2.20751e+07	6.77166e+08	9437.97	22075.1	677166	2.97636e+11	6.96161e+11	2.13551e+13	1.81617e+07	4.24797e+07	1.30309e+09	18.1617	42.4797	1303.09	490.309	1146.82	35179.2	133.897	7074.91	656.509	34688.9	24.318	1284.93	3.57461e+06	8.36089e+06	2.56475e+08	96.503
426	36960.8	55.8389	3975.92	39.7592	7.54748	9.59047	12.1701	2.04299	4.62263	26.9226	23.7738	33.7888	21.8321	18.7832	27.3064	21.6717	26.3019	30.2246	473.139	574.225	659.866	12738.1	15459.7	17765.3	12.7381	15.4597	17.7653	4.0171e+08	4.87536e+08	5.60247e+08	24512.4	29749.4	34186.3	0.0245124	0.0297494	0.0341863	0.663199	0.804892	0.924935	21.365	39.4656	0.141692	0.261735	0.00523706	0.00967394	4824.54	5855.3	6728.57	0.130531
427	33848.3	0	628.204	6.28204	26.1182	27.3518	29.4928	1.23366	3.37459	1510.51	1531.97	1127.49	1463.76	1482.97	1094.28	2.90717	37.1893	91566.7	4255.4	54436.4	1.34032e+08	6.42782e+06	8.22266e+07	2.02456e+11	6427.82	82226.6	2.02456e+08	2.02708e+11	2.5931e+12	6384660128620178	1.23692e+07	1.58231e+08	3.89592e+11	12.3692	158.231	389592	365.432	4674.71	1.151e+07	1179.23	3.14959e+06	4309.28	1.15096e+07	145.862	389580	2.43452e+06	3.11431e+07	7.66798e+10	71.9245
428	36923.6	92.3421	13055.8	130.558	20.6646	21.7206	24.5004	1.05601	3.83586	17.9539	9.67936	10.239	15.942	8.72129	9.16021	907.16	744.989	1449.47	14462	11876.6	23107.6	259650	213233	414872	259.65	213.233	414.872	8.18831e+09	6.7245e+09	1.30834e+10	499651	410329	798349	0.499651	0.410329	0.798349	13.532	11.1129	21.6216	-17.8768	59.7814	-2.41909	8.08963	-0.0893217	0.298699	98341.7	80761.3	157132	2.66338
429	36922.9	19.9027	2105.71	21.0571	-1.56286	-0.443541	2.39235	1.11932	3.9552	38.88	48.5573	34.1291	26.145	33.1128	22.2387	7.45491	6.59191	4.37896	194.909	172.346	114.488	7578.06	6700.8	4451.29	7.57806	6.7008	4.45129	2.38982e+08	2.11317e+08	1.40376e+08	14582.7	12894.5	8565.74	0.0145827	0.0128945	0.00856574	0.394949	0.349229	0.23199	-11.5763	-41.2608	-0.0457206	-0.162959	-0.00168814	-0.00601693	2870.17	2537.91	1685.92	0.0777342
430	33787.7	27.245	901.481	9.01481	26.7407	27.6677	29.6826	0.926987	2.94188	111.967	121.968	138.711	105.063	114.846	130.738	17.3604	166.9	453236	1823.94	17535.1	4.76184e+07	204221	1.96335e+06	5.33168e+09	204.221	1963.35	5.33168e+06	6.44032e+09	6.19162e+10	1.6814e+14	392988	3.77812e+06	1.02599e+10	0.392988	3.77812	10259.9	11.6311	111.82	303658	861.384	2.61064e+06	100.189	303647	3.38514	10259.5	77348.2	743613	2.01936e+09	2.28924
431	36846.8	18.2204	2484.79	24.8479	26.1239	26.9894	28.8255	0.865561	2.70168	3148.87	3753.14	3985.42	2279.58	2730.46	2906.05	10.7049	56.7027	16962.9	24402.7	129259	3.86683e+07	7.6841e+07	4.07018e+08	1.21762e+11	76841	407018	1.21762e+08	2.42326e+12	1.28357e+13	3.83987e+15	1.47867e+08	7.83236e+08	2.34309e+11	147.867	783.236	234309	4013.03	21256.6	6.35902e+06	429.689	158359	17243.6	6.355e+06	635.369	234161	2.91033e+07	1.54157e+08	4.61169e+10	789.848
432	36603.8	46.2266	417.389	4.17389	21.2216	22.3214	24.6032	1.09975	3.38161	116.895	81.2631	67.0422	95.3604	66.5771	53.225	0.553246	0.497031	1.07797	52.7578	47.3971	102.795	6167.12	5540.49	12016.3	6.16712	5.54049	12.0163	1.94486e+08	1.74725e+08	3.78945e+08	11867.6	10661.7	23123.2	0.0118676	0.0106617	0.0231232	0.324216	0.291273	0.631716	-10.1609	94.8441	-0.0329434	0.3075	-0.00120585	0.0112557	2335.78	2098.44	4551.13	0.0638125
433	36548	47.4201	2890.09	28.9009	-16.5414	-14.304	-10.811	2.23741	5.73041	74.7457	113.469	185.548	62.3004	95.3993	157.232	7.48733e-32	4.30756e-18	5.6185e-06	4.66464e-30	2.68363e-16	0.000350035	3.48662e-28	2.0059e-14	0.0261636	3.48662e-31	2.0059e-17	2.61636e-05	1.09954e-23	6.3258e-10	825.096	6.70939e-28	3.86e-14	0.0503473	6.70939e-34	3.86e-20	5.03473e-08	1.83578e-32	1.05615e-18	1.37757e-06	5753134992276399	7.50401e+27	1.05615e-18	1.37757e-06	3.86e-20	5.03473e-08	1.32055e-28	7.59729e-15	0.0099094	3.61319e-33
434	34806.4	25.3079	2210.59	22.1059	-1.79926	0.363765	3.8322	2.16303	5.63146	273.792	276.372	295.302	217.782	220.988	236.046	8.7527	6.76709	4.48456	1906.18	1473.75	976.655	521896	403500	267400	521.896	403.5	267.4	1.64585e+10	1.27248e+10	8.43273e+09	1.0043e+06	776466	514565	1.0043	0.776466	0.514565	28.8538	22.3082	14.7836	-22.6857	-48.7637	-6.54568	-14.0702	-0.227831	-0.489732	197667	152825	101277	5.67903
435	34648.2	73.9044	2990.99	29.9099	-20.2336	-17.7255	-13.2779	2.50819	6.95571	25.0254	36.4156	56.6956	50.9457	70.8735	106.614	7.04467e-70	1.77399e-41	2.68855e-13	3.58896e-68	9.03769e-40	1.3697e-11	8.9815e-67	2.26172e-38	3.42773e-10	8.9815e-70	2.26172e-41	3.42773e-13	2.83241e-62	7.13255e-34	1.08097e-05	1.72833e-66	4.35228e-38	6.59607e-10	1.72833e-72	4.35228e-44	6.59607e-16	4.98823e-71	1.25613e-42	1.90373e-14	2.51819e+30	3.81643e+58	1.25613e-42	1.90373e-14	4.35228e-44	6.59607e-16	3.40172e-67	8.56619e-39	1.29824e-10	9.81788e-72
436	36302.7	0	1395.68	13.9568	20.1413	21.2741	23.8393	1.13282	3.69806	201.153	188.891	131.034	176.378	166.408	115.094	0.499479	0.379501	0.472213	88.0969	66.9355	83.2878	17720.9	13464.3	16753.6	17.7209	13.4643	16.7536	5.58847e+08	4.24609e+08	5.28341e+08	34100.9	25909.6	32239.4	0.0341009	0.0259096	0.0322394	0.939348	0.713711	0.88807	-24.0206	-5.45886	-0.225637	-0.0512776	-0.00819123	-0.00186152	6711.76	5099.55	6345.37	0.184883
437	33443.5	25.044	1109.45	11.0945	19.0003	20.1843	22.7778	1.18398	3.77751	155.716	122.985	101.84	146.892	116.339	96.1004	0.982544	0.673327	0.482856	144.328	98.9065	70.9277	22474.2	15401.3	11044.6	22.4742	15.4013	11.0446	7.08746e+08	4.85696e+08	3.48302e+08	43247.7	29637.2	21253.4	0.0432477	0.0296372	0.0212534	1.29316	0.886186	0.635501	-31.4711	-50.8566	-0.40697	-0.657655	-0.0136105	-0.0219943	8512.04	5833.21	4183.11	0.25452
439	36055	21.87	4014.68	40.1468	-13.83	-11.2681	-6.81449	2.56195	7.01553	130.455	160.113	220.761	115.883	142.813	195.805	7.96959e-16	5.00885e-07	1.47946	9.23541e-14	5.80441e-05	171.444	1.20481e-11	0.00757216	22365.8	1.20481e-14	7.57216e-06	22.3658	3.79948e-07	238.796	7.05327e+08	2.31844e-11	0.0145713	43039.1	2.31844e-17	1.45713e-08	0.0430391	6.43031e-16	4.04142e-07	1.19371	6.28495e+10	1.85638e+17	4.04142e-07	1.19371	1.45713e-08	0.0430391	4.56318e-12	0.00286793	8470.98	1.26562e-16
440	33146.4	0	1158.58	11.5858	19.5865	20.6931	23.2139	1.1066	3.6274	189.409	158.886	147.252	173.773	147.007	135.079	0.519218	0.376562	0.334435	90.2261	65.4363	58.1158	17089.6	12394.2	11007.6	17.0896	12.3942	11.0076	5.38938e+08	3.90863e+08	3.47137e+08	32886	23850.5	21182.3	0.032886	0.0238505	0.0211823	0.992143	0.719549	0.639052	-27.4752	-35.5887	-0.272593	-0.35309	-0.00903549	-0.0117037	6472.64	4694.27	4169.11	0.195274
442	35700.4	0	1800.63	18.0063	-3.50557	-1.9491	1.12247	1.55646	4.62803	524.23	578.365	570.989	446.542	489.428	485.514	3.95362	4.47374	3.05847	1765.46	1997.71	1365.74	925505	1.04726e+06	715960	925.505	1047.26	715.96	2.91867e+10	3.30264e+10	2.25785e+10	1.78097e+06	2.01527e+06	1.37774e+06	1.78097	2.01527	1.37774	49.8866	56.4495	38.5917	13.1555	-22.6411	6.56286	-11.2949	0.234297	-0.403232	350532	396647	271168	9.81872
443	35689.8	15.5791	1273.57	12.7357	16.2964	17.7868	20.0944	1.49037	3.79798	455.531	512.149	497.612	411.592	461.159	447.852	2.11598	1.3576	0.635201	870.92	558.776	261.444	396731	254540	119096	396.731	254.54	119.096	1.25113e+10	8.02717e+09	3.7558e+09	763440	489818	229179	0.76344	0.489818	0.229179	21.391	13.7243	6.42142	-35.8407	-69.9808	-7.66669	-14.9696	-0.273623	-0.534261	150261	96406.3	45107.2	4.21019
444	35372.3	9.0849	2555.6	25.556	26.2468	27.6541	29.7413	1.40727	3.49445	86.1356	29.1183	60.8143	85.3999	29.7089	60.5543	11.4097	266.598	1.01988e+06	974.385	22767.4	8.70976e+07	83929.3	1.96109e+06	7.5022e+09	83.9293	1961.09	7.5022e+06	2.64679e+09	6.18448e+10	2.36589e+14	161507	3.77377e+06	1.44367e+10	0.161507	3.77377	14436.7	4.56593	106.687	408136	2236.6	8.93862e+06	102.121	408131	3.61226	14436.5	31788	742757	2.84144e+09	0.898669
445	35349.1	0	2734.33	27.3433	28.0054	29.2082	31.3689	1.2027	3.36347	8.90135	9.64594	53.3834	7.95962	8.64264	47.6706	707.678	70348.5	3.40536e+10	5632.84	559947	2.71054e+11	50139.9	4.98429e+06	2.41274e+12	50.1399	4984.29	2.41274e+09	1.58121e+09	1.57184e+11	7.60883e+16	96485.6	9.59139e+06	4.64291e+12	0.0964856	9.59139	4.64291e+06	2.72951	271.334	1.31345e+08	9840.75	4.81202e+09	268.604	1.31345e+08	9.49491	4.64291e+06	18990.4	1.88778e+06	9.1382e+11	0.537224
448	35147.8	5.07567	2914.95	29.1495	1.44822	3.67834	6.50765	2.23011	5.05942	79.5986	111.205	127.661	47.135	66.1735	78.0595	5.63083	4.43925	4.49968	265.409	209.244	212.092	21126.2	16655.5	16882.3	21.1262	16.6555	16.8823	6.66236e+08	5.25248e+08	5.32399e+08	40653.7	32050.7	32487	0.0406537	0.0320507	0.032487	1.15665	0.911884	0.924297	-21.1618	-20.0885	-0.244768	-0.232354	-0.00860304	-0.00816672	8001.49	6308.23	6394.11	0.227653
449	35122.5	0	1697.86	16.9786	22.9959	24.1924	26.6297	1.19646	3.63384	531.202	398.718	384.398	503.391	374.217	361.661	0.423742	0.657397	12.5684	213.308	330.928	6326.83	113310	175789	3.36082e+06	113.31	175.789	3360.82	3.57333e+09	5.54369e+09	1.05987e+11	218045	338276	6.46732e+06	0.218045	0.338276	6.46732	6.20813	9.63133	184.136	55.1407	2866.05	3.42321	177.928	0.120231	6.24927	42915.7	66579.7	1.2729e+06	1.22189
450	35099.8	14.2034	1266.94	12.6694	11.5936	13.1226	15.9248	1.52904	4.33117	86.2221	83.8422	88.9569	42.8415	41.1611	43.2296	3.45594	3.3995	2.25085	148.058	145.639	96.4299	12765.8	12557.3	8314.39	12.7658	12.5573	8.31439	4.02584e+08	3.96008e+08	2.62203e+08	24565.6	24164.4	15999.6	0.0245656	0.0241644	0.0159996	0.69988	0.688449	0.455832	-1.63325	-34.87	-0.0114308	-0.244048	-0.000401218	-0.00856604	4835.03	4756.06	3149.05	0.137751
451	32018.9	0	1387.04	13.8704	22.3154	23.5261	26.0763	1.21069	3.76092	475.664	359.872	345.926	485.022	363.1	349.129	0.336971	0.408897	3.96765	163.438	198.324	1924.4	77741.7	94335.6	915366	77.7417	94.3356	915.366	2.45166e+09	2.97497e+09	2.8867e+10	149600	181532	1.76146e+06	0.1496	0.181532	1.76146	4.67225	5.66954	55.0132	21.345	1077.45	0.997291	50.341	0.0319321	1.61186	29444.5	35729.4	346692	0.919596
452	34758.7	0	4145.55	41.4555	20.1765	21.4583	23.9536	1.2818	3.77716	16.1406	15.1977	6.10386	15.09	14.0661	6.12449	1.98594	1.47867	2.00137	29.9679	22.3131	30.2007	483.698	360.147	487.456	0.483698	0.360147	0.487456	1.52539e+07	1.13576e+07	1.53724e+07	930.793	693.04	938.025	0.000930793	0.00069304	0.000938025	0.0267787	0.0199386	0.0269868	-25.5431	0.776934	-0.00684012	0.000208053	-0.000237754	7.23165e-06	183.199	136.405	184.623	0.0052706
453	34666.8	38.073	1051.25	10.5125	20.0912	21.3836	23.6255	1.2924	3.53431	263.541	244.398	219.224	238.946	220.761	199.049	0.860961	0.632612	0.734855	205.723	151.16	175.59	54216.4	39836.8	46275.3	54.2164	39.8368	46.2753	1.70977e+09	1.25629e+09	1.45934e+09	104330	76659	89048.8	0.10433	0.076659	0.0890488	3.00951	2.21131	2.56871	-26.5226	-14.6471	-0.798201	-0.440807	-0.0276711	-0.0152813	20534.3	15088.1	17526.6	0.592334
454	34643.3	6.33666	1028.45	10.2845	4.68184	6.63469	9.58246	1.95284	4.90062	706.107	783.969	843.709	619.679	688.29	741.73	1.67915	1.7784	2.31472	1040.53	1102.04	1434.39	734728	778158	1.01283e+06	734.728	778.158	1012.83	2.31704e+10	2.454e+10	3.19406e+10	1.41386e+06	1.49743e+06	1.94902e+06	1.41386	1.49743	1.94902	40.8119	43.2243	56.2596	5.91099	37.8509	2.41239	15.4477	0.0835729	0.535158	278276	294725	383607	8.03262
455	34633.1	0	1509.2	15.092	3.87875	5.53006	8.58768	1.6513	4.70893	347.768	347.939	353.187	261.96	257.372	260.633	1.95215	1.91572	2.38668	511.385	501.842	625.217	177843	174525	217430	177.843	174.525	217.43	5.60847e+09	5.50381e+09	6.85689e+09	342229	335842	418407	0.342229	0.335842	0.418407	9.88154	9.69714	12.0811	-1.86616	22.2596	-0.184405	2.19959	-0.00638652	0.0761786	67357.7	66100.7	82351.2	1.94489
456	34570.1	13.8059	895.013	8.95013	-12.2943	-10.483	-7.65281	1.81125	4.64147	267.518	283.911	338.345	246.787	261.549	311.697	1.02647e-10	5.52068e-06	0.0591513	2.5332e-08	0.00136243	14.5978	6.77675e-06	0.364474	3905.16	6.77675e-09	0.000364474	3.90516	0.213712	11494.1	1.23153e+08	1.30407e-05	0.701367	7514.8	1.30407e-11	7.01367e-07	0.0075148	3.77224e-10	2.02882e-05	0.217378	5.3782e+06	5.76258e+10	2.02879e-05	0.217378	7.01354e-07	0.0075148	2.56668e-06	0.138044	1479.07	7.42455e-11
457	34540.4	0	1741.8	17.418	21.7026	22.6946	25.1738	0.992089	3.47129	553.483	600.158	366.834	503.358	552.564	338.727	0.421965	0.415233	1.47806	212.399	209.011	743.992	117559	115684	411787	117.559	115.684	411.787	3.70735e+09	3.64821e+09	1.29861e+10	226223	222614	792413	0.226223	0.222614	0.792413	6.54951	6.44503	22.9416	-1.59518	250.28	-0.104477	16.3921	-0.00360867	0.56619	44525.3	43815.1	155963	1.28908
459	8664.2	0	2371.71	23.7171	-9.72065	-9.19983	-6.70368	0.52082	3.01697	23.7039	23.3687	24.2506	346.086	346.588	413.976	0.000200685	0.00131341	0.415017	0.0694542	0.454551	143.632	1.64633	10.7746	3404.62	0.00164633	0.0107746	3.40462	51918.8	339788	1.07368e+08	3.16808	20.7339	6551.6	3.16808e-06	2.07339e-05	0.0065516	0.000365652	0.00239305	0.756169	554.461	206700	0.0020274	0.755803	1.75658e-05	0.00654843	0.623544	4.08086	1289.49	7.19679e-05
460	32122.2	28.4919	1928.34	19.2834	6.9773	8.43969	10.854	1.46239	3.8767	737.317	695.033	601.819	746.918	703.469	608.496	4.30724	4.90455	6.03653	3217.15	3663.3	4508.79	2.37206e+06	2.70101e+06	3.32441e+06	2372.06	2701.01	3324.41	7.48053e+10	8.51791e+10	1.04839e+11	4.56462e+06	5.19763e+06	6.39725e+06	4.56462	5.19763	6.39725	142.102	161.808	199.153	13.8678	40.1486	19.7063	57.0519	0.633011	1.83263	898411	1.023e+06	1.25911e+06	27.9685
461	34391	24.7141	3001.56	30.0156	18.5201	19.4352	21.4158	0.915101	2.8957	14.9871	17.054	21.9618	14.3741	17.0246	21.7407	3.01485	2.21657	1.31891	43.3357	31.8611	18.9582	649.478	477.507	284.129	0.649478	0.477507	0.284129	2.04819e+07	1.50587e+07	8.96028e+06	1249.81	918.879	546.756	0.00124981	0.000918879	0.000546756	0.0363412	0.0267186	0.0158982	-26.4784	-56.2528	-0.00962255	-0.0204429	-0.000330929	-0.000703052	245.988	180.855	107.613	0.0071527
462	34235.3	7.17685	4957.1	49.571	-13.4624	-10.9282	-6.55591	2.53419	6.90651	117.796	150.15	199.025	88.3217	113.835	151.449	3.72549e-14	4.05146e-06	2.60677	3.29041e-12	0.000357832	230.234	3.87597e-10	0.0421511	27120.6	3.87597e-13	4.21511e-05	27.1206	1.22232e-05	1329.28	8.55275e+08	7.45862e-10	0.0811124	52188.9	7.45862e-16	8.11124e-08	0.0521889	2.17863e-14	2.36926e-06	1.52442	1.0875e+10	6997119353995684	2.36926e-06	1.52442	8.11124e-08	0.0521889	1.46801e-10	0.0159646	10271.9	4.288e-15
464	34099.5	8.38095	1385.38	13.8538	13.8138	15.2374	18.0715	1.42361	4.2577	98.5226	107.062	53.4764	102.332	112.583	56.8203	3.05913	2.48046	1.13645	313.047	253.831	116.295	30842.2	25008.1	11457.7	30.8422	25.0081	11.4577	9.7264e+08	7.88654e+08	3.61331e+08	59350.5	48123.7	22048.4	0.0593505	0.0481237	0.0220484	1.74051	1.41127	0.64659	-18.9161	-62.8505	-0.329237	-1.09392	-0.0112268	-0.0373021	11681.4	9471.73	4339.58	0.342568
465	34090.1	0	1878.57	18.7857	24.9501	26.1605	27.8513	1.21049	2.90127	1530.88	1417.24	1755.15	1279.92	1185.05	1477.77	1.26811	5.88254	282.871	1623.07	7529.17	362052	2.48473e+06	1.15262e+07	5.54257e+08	2484.73	11526.2	554257	7.83584e+10	3.63491e+11	1.7479e+13	4.78143e+06	2.21802e+07	1.06657e+09	4.78143	22.1802	1066.57	140.258	650.635	31286.8	363.883	22206.5	510.377	31146.5	17.3988	1061.79	941084	4.36553e+06	2.09923e+08	27.6058
466	34079.3	30.8991	957.162	9.57162	4.18777	6.09781	9.0795	1.91004	4.89173	641.64	726.396	765.778	622.295	705.993	742.463	2.58607	2.62581	3.36078	1609.3	1634.03	2091.4	1.03259e+06	1.04846e+06	1.34192e+06	1032.59	1048.46	1341.92	3.25638e+10	3.30642e+10	4.23189e+10	1.98704e+06	2.01758e+06	2.5823e+06	1.98704	2.01758	2.5823	58.3064	59.2024	75.7733	1.5367	29.957	0.895997	17.4669	0.0305349	0.595258	391091	397101	508250	11.4759
468	34021.4	60.5943	2527.09	25.2709	-10.2392	-7.34783	-3.25766	2.89137	6.98154	63.9706	93.9062	127.001	57.9701	84.6775	115.149	9.31097e-05	0.584845	18.4746	0.00539758	33.9035	1070.97	0.345286	2168.83	68510.7	0.000345286	2.16883	68.5107	10888.9	6.83961e+07	2.16055e+09	0.664444	4173.53	131837	6.64444e-07	0.00417353	0.131837	1.95302e-05	0.122674	3.87512	628024	1.98416e+07	0.122654	3.8751	0.00417287	0.131836	0.130776	821.438	25948.3	3.84394e-06
469	30838.3	70.0014	3622.97	36.2297	27.2051	28.1	30.053	0.894975	2.84797	1304.26	1425.82	1414.16	1202.92	1324.38	1310.15	430.307	5468.02	2.92732e+07	517624	6.57759e+06	3.52133e+10	6.75117e+08	8.5789e+09	4.59273e+13	675117	8.5789e+06	4.59273e+10	2.12905e+13	2.70544e+14	1.44836e+18	1.29915e+09	1.65086e+10	8.83792e+13	1299.15	16508.6	8.83792e+07	42127.6	535327	2.86589e+09	1170.73	6.80277e+06	493199	2.86585e+09	15209.5	8.83779e+07	2.55699e+08	3.24923e+09	1.73949e+13	8291.59
470	33916.5	0	1662.46	16.6246	8.69605	10.3793	12.5638	1.68326	3.86775	660.026	679.408	691.432	655.994	673.229	688.239	2.59999	3.02372	3.24071	1705.58	1983.54	2125.89	1.12573e+06	1.30919e+06	1.40314e+06	1125.73	1309.19	1403.14	3.55009e+10	4.12865e+10	4.42494e+10	2.16627e+06	2.51931e+06	2.7001e+06	2.16627	2.51931	2.7001	63.8705	74.2796	79.6102	16.2972	24.6431	10.4091	15.7397	0.35304	0.533835	426366	495851	531436	12.571
471	33888.7	0	1014.81	10.1481	26.6988	27.6955	29.7235	0.996658	3.02471	108.031	107.749	129.03	114.325	112.892	130.421	10.1533	115.132	356812	1160.77	13162.5	4.07924e+07	125399	1.42195e+06	4.40684e+09	125.399	1421.95	4.40684e+06	3.95457e+09	4.48427e+10	1.38974e+14	241308	2.7363e+06	8.4802e+09	0.241308	2.7363	8480.2	7.1206	80.7436	250237	1033.94	3.51416e+06	73.623	250229	2.49499	8479.96	47494.4	538560	1.66908e+09	1.40148
472	30797	0	1501.22	15.0122	26.354	27.2455	29.4618	0.891541	3.10787	812.366	861.364	588.796	820.511	873.596	599.638	6.66547	43.7799	121177	5469.09	35921.9	9.9427e+07	4.44291e+06	2.91818e+07	8.07712e+10	4442.91	29181.8	8.07712e+07	1.40112e+11	9.20276e+11	2547199257970219	8.54961e+06	5.61552e+07	1.5543e+11	8.54961	56.1552	155430	277.612	1823.4	5.04693e+06	556.817	1.81788e+06	1545.79	5.04665e+06	47.6056	155422	1.68274e+06	1.10525e+07	3.05919e+10	54.6398
473	33835.4	0	1115.11	11.1511	18.0104	19.3333	21.7325	1.32292	3.72208	376.971	419.418	414.882	359.39	399.429	395.073	0.863709	0.553184	0.305092	310.408	198.809	109.647	117015	74945.2	41333.7	117.015	74.9452	41.3337	3.69018e+09	2.36347e+09	1.3035e+09	225175	144219	79539.6	0.225175	0.144219	0.0795396	6.65502	4.26238	2.35078	-35.9525	-64.6765	-2.39264	-4.30424	-0.080956	-0.145635	44319.1	28385.3	15655	1.30985
474	33822.5	8.21984	2216.64	22.1664	16.8694	17.9482	20.2517	1.07881	3.38226	17.741	12.0698	11.037	23.6813	17.3355	15.5585	2.52221	1.79837	0.847668	59.7293	42.5878	20.0739	1059.66	755.552	356.132	1.05966	0.755552	0.356132	3.34174e+07	2.38271e+07	1.1231e+07	2039.13	1453.93	685.315	0.00203913	0.00145393	0.000685315	0.0602893	0.0429871	0.0202621	-28.6986	-66.3918	-0.0173022	-0.0400271	-0.000585202	-0.00135382	401.343	286.163	134.884	0.0118662
475	33799.7	0	2497.16	24.9716	-5.58025	-3.91749	-0.603653	1.66276	4.9766	428.301	473.033	528.899	364.38	400.923	450.831	1.92262	5.00544	5.60081	700.566	1823.88	2040.82	300053	781171	874087	300.053	781.171	874.087	9.46248e+09	2.4635e+10	2.75652e+10	577400	1.50323e+06	1.68203e+06	0.5774	1.50323	1.68203	17.083	44.4746	49.7646	160.344	191.311	27.3916	32.6816	0.925829	1.10463	113644	295867	331058	3.36229
476	31253	0	1898.12	18.9812	10.0636	10.7337	12.7257	0.670158	2.66214	1035.21	926.645	636.708	1059.7	945.162	645.349	3.28881	3.45394	3.59766	3485.16	3660.13	3812.44	3.60788e+06	3.78902e+06	3.94669e+06	3607.88	3789.02	3946.69	1.13778e+11	1.19491e+11	1.24463e+11	6.94275e+06	7.29132e+06	7.59472e+06	6.94275	7.29132	7.59472	222.147	233.3	243.008	5.02066	9.39064	11.1532	20.861	0.348572	0.651969	1.36648e+06	1.43508e+06	1.4948e+06	43.7231
478	33395.1	0	3396.87	33.9687	0.880614	2.8432	5.80445	1.96258	4.92383	416.281	449.593	534.165	381.811	408.975	486.223	7.07364	5.47032	5.0143	2700.8	2088.63	1914.52	1.12429e+06	869458	796977	1124.29	869.458	796.977	3.54556e+10	2.74192e+10	2.51335e+10	2.1635e+06	1.67312e+06	1.53364e+06	2.1635	1.67312	1.53364	64.7851	50.1009	45.9243	-22.6661	-29.1129	-14.6842	-18.8608	-0.490381	-0.629858	425822	329305	301853	12.7511
479	33334.9	41.6093	5514.48	55.1448	16.6228	18.0307	20.8946	1.4079	4.2718	34.1782	19.5955	13.6991	33.7131	19.4794	13.4785	26.8862	17.3845	7.13582	906.417	586.085	240.571	30979.8	20031.4	8222.29	30.9798	20.0314	8.22229	9.76977e+08	6.31709e+08	2.59298e+08	59615.2	38546.9	15822.4	0.0596152	0.0385469	0.0158224	1.78837	1.15635	0.474648	-35.3404	-73.4592	-0.632018	-1.31372	-0.0210683	-0.0437928	11733.5	7586.83	3114.17	0.351988
480	33321.6	8.38888	2061.1	20.611	8.00239	9.92813	12.0534	1.92574	4.05099	414.887	521.182	449.73	446.894	557.495	479.729	3.47383	4.16708	4.64644	1552.43	1862.24	2076.47	644085	772621	861499	644.085	772.621	861.499	2.03119e+10	2.43654e+10	2.71682e+10	1.23943e+06	1.48678e+06	1.6578e+06	1.23943	1.48678	1.6578	37.196	44.619	49.7517	19.9564	33.7554	7.42298	12.5557	0.247345	0.418375	243945	292628	326290	7.32095
481	31548.5	28.4967	724.076	7.24076	-13.4799	-11.6528	-8.77609	1.82709	4.70378	188.91	187.718	232.825	195.987	194.718	240.68	5.41122e-15	1.00693e-08	0.00436131	1.06053e-12	1.97345e-06	0.85476	2.00345e-10	0.000372804	161.473	2.00345e-13	3.72804e-07	0.161473	6.31807e-06	11.7568	5.09221e+06	3.85529e-10	0.000717398	310.727	3.85529e-16	7.17398e-10	0.000310727	1.22202e-14	2.27395e-08	0.00984918	1.86081e+08	8.05975e+13	2.27395e-08	0.00984918	7.17397e-10	0.000310727	7.58801e-11	0.000141199	61.1575	2.40519e-15
482	33102.2	30.0209	623.374	6.23374	24.0358	25.1032	27.9267	1.0674	3.89089	1127.81	1012.68	361.121	1216.05	1107.48	417.747	0.60704	1.35672	328.61	738.191	1649.84	399606	832542	1.86072e+06	4.50681e+08	832.542	1860.72	450681	2.6255e+10	5.86795e+10	1.42127e+13	1.60208e+06	3.58063e+06	8.67258e+08	1.60208	3.58063	867.258	48.3981	108.169	26199.4	123.498	54033.2	59.7708	26151	1.97854	865.656	315323	704741	1.70694e+08	9.52575
484	32985.4	0	2012.45	20.1245	-4.38619	-2.66445	-0.271961	1.72175	4.11423	453.115	519.48	565.23	444.681	509.657	555.18	3.26149	4.88728	4.16821	1450.32	2173.28	1853.53	657163	984746	839860	657.163	984.746	839.86	2.07243e+10	3.1055e+10	2.64858e+10	1.2646e+06	1.89497e+06	1.61617e+06	1.2646	1.89497	1.61617	38.338	57.4489	48.9964	49.8482	27.801	19.1108	10.6583	0.630378	0.35157	248899	372970	318095	7.54572
485	32809.8	9.06751	1664.89	16.6489	26.0088	27.1715	29.1022	1.1627	3.09338	144.155	101.349	209.649	142.113	98.5831	207.362	4.88611	47.4454	29883.6	694.379	6742.6	4.24685e+06	100098	971981	6.12205e+08	100.098	971.981	612205	3.1567e+09	3.06524e+10	1.93065e+13	192622	1.87041e+06	1.17808e+09	0.192622	1.87041	1178.08	5.87087	57.0077	35906.4	871.026	611503	51.1368	35900.6	1.67779	1177.89	37912	368135	2.31871e+08	1.15551
486	32756.4	22.7208	1492.17	14.9217	2.03851	3.73873	5.77345	1.70021	3.73494	1265.17	1408.23	1485.02	1808.65	2013	2123.85	3.47278	2.95788	2.90253	6281.06	5349.78	5249.67	7.94658e+06	6.76835e+06	6.6417e+06	7946.58	6768.35	6641.7	2.50603e+11	2.13447e+11	2.09453e+11	1.52918e+07	1.30245e+07	1.27808e+07	15.2918	13.0245	12.7808	466.834	397.618	390.177	-14.8268	-16.4206	-69.2165	-76.6572	-2.26728	-2.51101	3.00974e+06	2.5635e+06	2.51553e+06	91.8826
487	32541.5	9.95702	1271.33	12.7133	18.8906	20.0436	22.7713	1.15303	3.88071	15.665	20.453	15.0187	15.1671	19.9097	14.4632	0.832207	0.572812	0.393794	12.6222	8.68792	5.97273	197.727	136.096	93.563	0.197727	0.136096	0.093563	6.23552e+06	4.29194e+06	2.9506e+06	380.491	261.894	180.046	0.000380491	0.000261894	0.000180046	0.0116925	0.00804801	0.00553281	-31.1695	-52.6807	-0.0036445	-0.0061597	-0.000118597	-0.000200446	74.8886	51.5462	35.4367	0.00230133
488	32467	0	1381.04	13.8104	16.0685	17.1203	19.788	1.05188	3.71956	132.873	132.206	103.018	139.797	137.475	109.879	1.74822	1.30634	0.543718	244.396	182.623	76.0104	32473.6	24265.6	10099.7	32.4736	24.2656	10.0997	1.02409e+09	7.65241e+08	3.18505e+08	62489.9	46695	19435.2	0.0624899	0.046695	0.0194352	1.92472	1.43823	0.598614	-25.2758	-68.8987	-0.486489	-1.32611	-0.0157948	-0.0430547	12299.3	9190.55	3825.25	0.378825
489	32178.2	33.5146	2457.14	24.5714	5.32556	7.17504	10.2276	1.84948	4.90201	10.1385	11.7222	17.8345	9.79035	11.3212	17.3429	5.71424	6.28491	8.30742	55.9444	61.5315	81.3325	567.192	623.836	824.589	0.567192	0.623836	0.824589	1.7887e+07	1.96733e+07	2.60042e+07	1091.46	1200.46	1586.78	0.00109146	0.00120046	0.00158678	0.0339193	0.0373068	0.0493122	9.98681	45.3809	0.00338746	0.0153929	0.000109002	0.000495316	214.822	236.276	312.311	0.00667602
490	32170.6	54.2803	2334.36	23.3436	-2.75438	-0.591533	2.9368	2.16285	5.69118	219.704	227.704	242.213	183.935	191.989	204.318	15.704	14.0893	8.66485	2888.52	2591.52	1593.77	634620	569367	350158	634.62	569.367	350.158	2.00134e+10	1.79556e+10	1.10426e+10	1.22122e+06	1.09565e+06	673818	1.22122	1.09565	0.673818	37.9606	34.0574	20.9451	-10.2822	-44.824	-3.90317	-17.0155	-0.125567	-0.547398	240361	215646	132621	7.47143
491	32161.2	18.1477	1047.77	10.4777	22.7168	24.0069	26.177	1.29012	3.46014	179.718	136.312	140.195	216.701	167.329	171.032	0.406592	0.592071	5.51867	88.1091	128.303	1195.9	15834.8	23058.3	214925	15.8348	23.0583	214.925	4.99365e+08	7.27165e+08	6.77787e+09	30471.3	44371.6	413586	0.0304713	0.0443716	0.413586	0.947455	1.37966	12.8598	45.618	1257.3	0.43221	11.9123	0.0139004	0.383114	5997.38	8733.26	81402.2	0.186479
492	32113.5	4.79169	2542.17	25.4217	-0.83572	1.07421	4.10649	1.90993	4.94222	543.029	605.766	714.391	520.199	579.263	683.19	6.41036	4.84046	3.53472	3334.67	2518.01	1838.76	1.81082e+06	1.36735e+06	998499	1810.82	1367.35	998.499	5.7106e+10	4.31208e+10	3.14887e+10	3.48461e+06	2.63123e+06	1.92144e+06	3.48461	2.63123	1.92144	108.509	81.9352	59.8327	-24.49	-44.8593	-26.5739	-48.6764	-0.853382	-1.56317	685844	517880	378179	21.3568
493	31848.4	81.7704	7677.29	76.7729	19.4928	20.8177	23.4427	1.32492	3.94993	19.8747	26.3326	19.8064	20.2389	25.7173	19.7084	67.1151	45.8232	44.6494	1358.33	927.411	903.654	26996.4	18432	17959.8	26.9964	18.432	17.9598	8.51359e+08	5.81271e+08	5.66381e+08	51949.9	35469.1	34560.6	0.0519499	0.0354691	0.0345606	1.63116	1.11369	1.08516	-31.7244	-33.4733	-0.517476	-0.546004	-0.0164808	-0.0173894	10224.8	6981.06	6802.24	0.321046
494	31792.7	0	2930.44	29.3044	18.6851	19.5218	21.5801	0.836727	2.89502	8.8569	7.1629	10.5916	9.25472	7.55901	10.9923	1.71514	1.29648	0.774716	15.8731	11.9985	7.16978	140.587	106.27	63.502	0.140587	0.10627	0.063502	4.43354e+06	3.35132e+06	2.0026e+06	270.535	204.498	122.199	0.000270535	0.000204498	0.000122199	0.00850934	0.00643223	0.00384361	-24.4099	-54.8307	-0.00207712	-0.00466573	-6.60371e-05	-0.000148336	53.2469	40.2494	24.0512	0.00167482
496	28797.5	0	13624.5	136.245	25.3205	26.5193	29.0515	1.19877	3.73099	0.315004	4.16485	0.867074	0.355876	4.61242	0.958293	705.909	4218.36	8.62574e+06	251.216	1501.21	3.06969e+06	79.1341	472.888	966966	0.0791341	0.472888	966.966	2.49557e+06	1.4913e+07	3.04942e+10	152.28	909.991	1.86076e+06	0.00015228	0.000909991	1.86076	0.00528796	0.0315997	64.6154	497.578	1.22183e+06	0.0263117	64.6101	0.000757711	1.86061	29.9718	179.105	366236	0.00104078
497	31646.9	78.3688	5561.73	55.6173	12.3625	14.0247	16.5662	1.6622	4.20376	14.9218	12.9131	13.694	8.342	7.17356	7.60129	100.769	91.2053	55.1822	840.611	760.834	460.33	12543.4	11353	6868.92	12.5434	11.353	6.86892	3.95569e+08	3.58028e+08	2.16618e+08	24137.6	21846.8	13218.1	0.0241376	0.0218468	0.0132181	0.762717	0.690332	0.417674	-9.4904	-45.2387	-0.0723849	-0.345043	-0.00229076	-0.0109195	4750.78	4299.91	2601.59	0.150119
498	31550.9	0	1110.98	11.1098	18.8373	20.0872	22.4699	1.24988	3.63259	328.552	368.362	357.838	343.984	385.921	375.021	0.645909	0.431001	0.293334	222.182	148.257	100.902	72998.4	48710.2	33151.6	72.9984	48.7102	33.1516	2.30208e+09	1.53612e+09	1.04547e+09	140473	93734.3	63794.6	0.140473	0.0937343	0.0637946	4.45226	2.97089	2.02196	-33.2722	-54.5858	-1.48137	-2.4303	-0.0467384	-0.0766782	27648	18448.9	12556.1	0.876297
499	28649	10.0214	5855.79	58.5579	25.814	27.1672	29.9695	1.35327	4.15553	2.85727	3.88404	9.68763	3.5142	4.65101	11.1335	30.7638	394.268	1.84075e+07	108.11	1385.54	6.46875e+07	308.9	3958.86	1.8483e+08	0.3089	3.95886	184830	9.74148e+06	1.24846e+08	5.8288e+12	594.425	7618.13	3.55673e+08	0.000594425	0.00761813	355.673	0.0207486	0.265913	12414.9	1181.6	5.98347e+07	0.245165	12414.9	0.00702371	355.673	116.995	1499.41	7.00039e+07	0.00408375
500	28912.1	0	2289.3	22.893	17.6827	18.6538	21.036	0.971086	3.35331	5.81518	6.59093	2.58432	6.45062	7.25832	2.94256	1.70958	1.2359	0.606912	11.0279	7.97229	3.91496	64.129	46.3603	22.7662	0.064129	0.0463603	0.0227662	2.02237e+06	1.46202e+06	717955	123.405	89.2124	43.8096	0.000123405	8.92124e-05	4.38096e-05	0.00426829	0.00308564	0.00151527	-27.7078	-64.4994	-0.00118265	-0.00275302	-3.41928e-05	-7.95956e-05	24.2887	17.5588	8.62264	0.000840088
501	31489.5	39.5351	3934.16	39.3416	10.1669	12.1469	14.6579	1.97996	4.49095	21.5603	19.9945	20.5476	12.2788	10.5278	10.6958	19.5291	21.3603	17.7357	239.794	262.279	217.774	5170.05	5654.82	4695.28	5.17005	5.65482	4.69528	1.63043e+08	1.78331e+08	1.4807e+08	9948.86	10881.7	9035.24	0.00994886	0.0108817	0.00903524	0.315942	0.345566	0.286928	9.3766	-9.18314	0.0296246	-0.0290134	0.000932865	-0.000913618	1958.14	2141.75	1778.32	0.0621839
502	31480.2	4.80228	1056.84	10.5684	3.16514	4.5266	7.10087	1.36146	3.93574	340.037	331.442	358.409	287.188	278.54	299.553	1.7572	1.63827	1.79001	504.647	470.491	514.07	171599	159984	174803	171.599	159.984	174.803	5.41154e+09	5.04527e+09	5.51258e+09	330212	307862	336378	0.330212	0.307862	0.336378	10.4895	9.77956	10.6854	-6.76837	1.86717	-0.70997	0.195857	-0.02235	0.00616562	64992.6	60593.7	66206.1	2.06456
503	31367.9	0	3598.19	35.9819	17.5672	18.3391	20.2383	0.771915	2.67116	20.2555	29.8837	26.7119	22.2897	32.8907	29.2538	3.48703	2.70208	1.45721	77.7247	60.2286	32.4806	1574.35	1219.96	657.911	1.57435	1.21996	0.657911	4.96488e+07	3.84726e+07	2.07479e+07	3029.57	2347.6	1266.04	0.00302957	0.0023476	0.00126604	0.0965819	0.0748409	0.0403609	-22.5104	-58.2107	-0.021741	-0.056221	-0.000681968	-0.00176353	596.282	462.056	249.182	0.0190093
504	31331.1	59.8862	4853.83	48.5383	7.35546	9.52904	12.2806	2.17358	4.92515	31.7136	24.149	34.3076	31.5437	23.4281	34.2699	35.119	43.087	49.7778	1107.78	1359.12	1570.17	35131.9	43102.7	49795.9	35.1319	43.1027	49.7959	1.10792e+09	1.35929e+09	1.57036e+09	67605.2	82943.6	95823.7	0.0676052	0.0829436	0.0958237	2.15777	2.64733	3.05842	22.6883	41.7402	0.489561	0.900655	0.0153385	0.0282185	13306.1	16325	18860.1	0.424693
505	31229.2	27.2138	939.702	9.39702	22.1264	23.2639	25.4931	1.13756	3.36674	36.6854	20.128	26.1017	36.4685	19.5796	25.9369	0.446026	0.499542	2.31564	16.2659	18.2175	84.4479	596.72	668.318	3098.01	0.59672	0.668318	3.09801	1.88182e+07	2.10761e+07	9.76987e+07	1148.28	1286.06	5961.57	0.00114828	0.00128606	0.00596157	0.0367696	0.0411814	0.190897	11.9985	419.172	0.0044118	0.154128	0.000137777	0.00481329	226.006	253.124	1173.36	0.00723701
506	31179.9	9.03545	2415.22	24.1522	16.5382	17.4307	19.7594	0.892454	3.2212	42.3071	43.2074	23.816	52.1846	53.1426	29.6456	3.07749	2.36225	1.09207	160.598	123.273	56.9895	6794.43	5215.33	2411.06	6.79443	5.21533	2.41106	2.14269e+08	1.64471e+08	7.60352e+07	13074.7	10036	4639.67	0.0130747	0.010036	0.00463967	0.419332	0.321875	0.148803	-23.2411	-64.5142	-0.0974572	-0.270528	-0.0030387	-0.00843504	2573.37	1975.29	913.183	0.0825332
508	31070.8	49.3525	2314.03	23.1403	-11.0106	-9.02413	-5.7053	1.98646	5.30529	209.993	238.399	274.74	238.362	271.436	310.638	1.47266e-06	0.00674398	3.88613	0.000351027	1.60751	926.307	0.0737134	337.567	194518	7.37134e-05	0.337567	194.518	2324.63	1.06455e+07	6.13433e+09	0.141849	649.588	374317	1.41849e-07	0.000649588	0.374317	4.56534e-06	0.0209067	12.0472	457845	2.63885e+08	0.0209022	12.0472	0.000649447	0.374317	0.0279187	127.852	73673.3	8.98553e-07
509	31022.3	9.99657	3919.48	39.1948	10.7449	11.8388	14.8475	1.09389	4.10265	0.122145	0.516306	0.505623	0.119705	0.7081	0.496304	11.6151	12.1536	9.81373	1.39039	1.45486	1.17476	0.169829	0.177703	0.143491	0.000169829	0.000177703	0.000143491	5355.71	5604.05	4525.12	0.326806	0.341959	0.276123	3.26806e-07	3.41959e-07	2.76123e-07	1.05346e-05	1.1023e-05	8.9008e-06	4.63684	-15.5085	4.88471e-07	-1.63376e-06	1.51535e-08	-5.06828e-08	0.0643221	0.0673046	0.0543467	2.07342e-06
510	31004.4	11.0973	3459.92	34.5992	17.5023	18.397	20.4366	0.894721	2.93437	9.59914	5.59261	9.41125	12.47	7.60319	12.3825	4.07621	3.03393	1.57881	50.8304	37.8331	19.6877	487.928	363.165	188.985	0.487928	0.363165	0.188985	1.53873e+07	1.14528e+07	5.95983e+06	938.933	698.849	363.669	0.000938933	0.000698849	0.000363669	0.0302839	0.0225403	0.0117296	-25.5699	-61.2678	-0.00774356	-0.0185543	-0.000240084	-0.000575264	184.801	137.548	71.5776	0.0059605
511	29517.2	17.8677	1078.7	10.787	0.932372	2.23951	4.91895	1.30714	3.98657	416.872	431.284	466.22	420.127	433.446	468.325	2.96919	2.4728	2.08766	1247.44	1038.89	877.083	520022	433084	365631	520.022	433.084	365.631	1.63994e+10	1.36577e+10	1.15306e+10	1.00069e+06	833395	703594	1.00069	0.833395	0.703594	33.902	28.2342	23.8367	-16.7182	-29.6892	-5.6678	-10.0652	-0.167298	-0.297098	196957	164029	138482	6.67261
512	30944.8	10.0241	2122.52	21.2252	26.6694	28.0175	30.8693	1.34811	4.19998	0.777268	0.56034	3.78753	0.84184	0.602006	4.35588	20.0022	638.319	7.51321e+08	16.8386	537.363	6.32492e+08	13.0881	417.675	4.91616e+08	0.0130881	0.417675	491616	412747	1.31718e+07	1.55036e+13	25.1858	803.743	9.4603e+08	2.51858e-05	0.000803743	946.03	0.000813895	0.0259734	30571.5	3091.25	3.7562e+09	0.0251595	30571.5	0.000778557	946.03	4.95709	158.193	1.86198e+08	0.000160191
513	30902.6	11.1125	1773.83	17.7383	26.9482	27.9482	29.8142	0.999989	2.86601	1172.01	1186.11	1045.96	1201.7	1223.38	1077.38	30.8187	438.539	1.02722e+06	37034.9	526992	1.23441e+09	4.34055e+07	6.17643e+08	1.44675e+12	43405.5	617643	1.44675e+09	1.36884e+12	1.9478e+13	4.56248e+16	8.35263e+07	1.18855e+09	2.78403e+12	83.5263	1188.55	2.78403e+06	2702.89	38461.1	9.00904e+07	1322.96	3.33301e+06	35758.2	9.00877e+07	1105.02	2.78394e+06	1.64397e+07	2.33931e+08	5.47954e+11	531.985
514	27798.8	0	1463.52	14.6352	25.0817	26.1116	28.243	1.02991	3.16128	2225.1	2342.01	2157.59	2512.59	2641.62	2434.24	1.13453	4.28209	786.267	2850.62	10759.2	1.97557e+06	6.34291e+06	2.39402e+07	4.39583e+09	6342.91	23940.2	4.39583e+06	2.0003e+11	7.54977e+11	1.38627e+14	1.22058e+07	4.60687e+07	8.45902e+09	12.2058	46.0687	8459.02	439.077	1657.22	304294	277.432	69203.2	1218.14	303855	33.8629	8446.82	2.40236e+06	9.06727e+06	1.66491e+09	86.4195
515	30880.2	39.9883	1385.04	13.8504	27.249	28.1839	30.2715	0.934879	3.02247	38.8921	41.3298	45.2322	37.4014	39.4792	43.233	87.8561	1323.16	1.91371e+07	3285.94	49487.8	7.15753e+08	127797	1.92469e+06	2.78371e+10	127.797	1924.69	2.78371e+07	4.03021e+09	6.06969e+10	8.77872e+14	245923	3.70373e+06	5.35678e+10	0.245923	3.70373	53567.8	7.96379	119.938	1.7347e+06	1406.05	2.17822e+07	111.975	1.73469e+06	3.4578	53567.5	48402.8	728970	1.05432e+10	1.56744
516	30860	20.0099	1291.14	12.9114	24.9605	25.7675	27.5728	0.806998	2.61227	1390.88	1729.27	1804.62	1213.03	1507.06	1560.68	1.36236	3.45497	134.53	1652.59	4191	163189	2.29856e+06	5.8292e+06	2.26978e+08	2298.56	5829.2	226978	7.24873e+10	1.8383e+11	7.15797e+12	4.42318e+06	1.12173e+07	4.36779e+08	4.42318	11.2173	436.779	143.33	363.489	14153.6	153.602	9774.79	220.159	14010.3	6.7941	432.356	870573	2.20779e+06	8.59672e+07	28.2104
517	30841.4	62.5049	1221.93	12.2193	25.2131	26.1175	27.9623	0.904342	2.7492	1178.6	1097.04	1032.7	1389.38	1292.61	1212.41	3.74335	12.4539	903.853	5200.94	17303.2	1.2558e+06	6.12981e+06	2.03935e+07	1.48008e+09	6129.81	20393.5	1.48008e+06	1.9331e+11	6.4313e+11	4.66757e+13	1.17958e+07	3.92438e+07	2.84815e+09	11.7958	39.2438	2848.15	382.465	1272.44	92348.3	232.694	24045.5	889.973	91965.8	27.448	2836.35	2.32165e+06	7.72399e+06	5.60575e+08	75.277
518	30792	29.9811	1360.28	13.6028	23.4514	24.6894	25.7551	1.23802	2.30371	93.0109	75.6205	151.723	85.6758	68.1681	142.145	0.685463	1.34295	4.23617	58.7276	115.058	362.937	5462.31	10701.6	33757.1	5.46231	10.7016	33.7571	1.72259e+08	3.37487e+08	1.06457e+09	10511.3	20593.5	64959.8	0.0105113	0.0205935	0.0649598	0.341363	0.668792	2.10963	95.9178	518.001	0.327428	1.76827	0.0100822	0.0544485	2068.84	4053.22	12785.4	0.0671874
519	30789.9	0	697.052	6.97052	22.4662	23.3393	25.6022	0.873142	3.13602	61.9484	55.128	45.7688	71.6123	65.9968	50.3119	0.236914	0.270558	1.40962	16.966	19.3753	100.946	1051.02	1200.27	6253.45	1.05102	1.20027	6.25345	3.31449e+07	3.78516e+07	1.97209e+08	2022.5	2309.71	12033.7	0.0020225	0.00230971	0.0120337	0.0656871	0.0750151	0.390832	14.2006	494.99	0.00932796	0.325145	0.000287207	0.0100112	398.07	454.598	2368.48	0.0129286
520	30751.7	60.0168	12002.2	120.022	23.3965	24.5395	26.7022	1.14294	3.30566	0.538617	2.19534	0.296934	0.607474	2.46367	0.287582	262.484	466.009	8197.04	159.452	283.088	4979.49	85.8838	152.476	2682.04	0.0858838	0.152476	2.68204	2.70843e+06	4.80849e+06	8.45807e+07	165.268	293.414	5161.12	0.000165268	0.000293414	0.00516112	0.00537429	0.00954141	0.167832	77.538	3022.87	0.00416712	0.162458	0.000128146	0.00499585	32.5283	57.75	1015.81	0.00105777
522	30668.5	0	5888.42	58.8842	26.0165	26.9969	28.9149	0.980443	2.89846	14.1241	24.8539	37.5464	15.3323	26.8453	38.8149	35.3257	225.513	95819	541.625	3457.64	1.46913e+06	7649.96	48836	2.07501e+07	7.64996	48.836	20750.1	2.41249e+08	1.54009e+09	6.54374e+11	14721	93976.4	3.99299e+07	0.014721	0.0939764	39.9299	0.480005	3.06427	1301.99	538.382	271144	2.58426	1301.51	0.0792554	39.9152	2897.4	18496.5	7.85904e+06	0.0944749
523	30332	91.6848	5335.82	53.3582	-7.2427	-4.78648	-0.93273	2.45622	6.30997	249.628	296.564	338.912	259.799	307.837	351.491	5.17662	78.7058	134.656	1344.88	20447.7	34983.6	335719	5.10431e+06	8.73288e+06	335.719	5104.31	8732.88	1.05872e+10	1.6097e+11	2.754e+11	646034	9.82236e+06	1.68049e+07	0.646034	9.82236	16.8049	21.2987	323.828	554.032	1420.41	2501.24	302.529	532.733	9.17633	16.1589	127153	1.93324e+06	3.30755e+06	4.19203
524	30319.3	0	1070.08	10.7008	24.5626	25.5389	27.5356	0.976268	2.97296	63.2442	44.7428	35.512	104.022	72.5694	55.7368	0.599049	1.56901	74.5534	62.314	163.211	7755.16	3941	10322.1	490469	3.941	10.3221	490.469	1.24283e+08	3.25519e+08	1.54674e+10	7583.78	19863.1	943822	0.00758378	0.0198631	0.943822	0.25013	0.655132	31.1294	161.916	12345.3	0.405002	30.8793	0.0122794	0.936239	1492.64	3909.48	185764	0.0492309
525	30284	11.1246	543.851	5.43851	25.95	27.0466	29.8738	1.09657	3.92378	665.412	615.56	238.869	535.731	503.43	192.707	2.59971	20.5691	755491	1392.75	11019.5	4.0474e+08	926749	7.3325e+06	2.69319e+11	926.749	7332.5	2.69319e+08	2.9226e+10	2.31238e+11	8493246598762403	1.78337e+06	1.41101e+07	5.18258e+11	1.78337	14.1101	518258	58.8882	465.927	1.71133e+07	691.206	2.90605e+07	407.039	1.71132e+07	12.3267	518256	351004	2.77716e+06	1.02004e+11	11.5904
526	30252	0	2226.24	22.2624	1.11327	2.86864	5.97381	1.75537	4.86054	249.324	267.372	284.182	244.696	261.677	275.861	3.71806	2.97179	2.74925	909.792	727.184	672.73	226833	181304	167727	226.833	181.304	167.727	7.15339e+09	5.7176e+09	5.28945e+09	436500	348888	322762	0.4365	0.348888	0.322762	14.4288	11.5327	10.6691	-20.0714	-26.0567	-2.89607	-3.75967	-0.0876118	-0.113738	85912.2	68668.4	63526.3	2.83989
527	30141.2	0	3613.96	36.1396	26.9216	28.1021	30.0374	1.18051	3.11587	337.511	315.603	421.232	363.042	339.666	448.992	59.9087	1478.4	7.19844e+06	21749.4	536721	2.61334e+09	7.34065e+06	1.81149e+08	8.82029e+11	7340.65	181149	8.82029e+08	2.31495e+11	5.71272e+12	2.78157e+16	1.41258e+07	3.4859e+08	1.69731e+12	14.1258	348.59	1.69731e+06	468.654	11565.2	5.6312e+07	2367.75	1.20156e+07	11096.6	5.63115e+07	334.464	1.6973e+06	2.78025e+06	6.86097e+07	3.34066e+11	92.2409
528	28386.5	16.2845	959.664	9.59664	-11.3563	-9.47323	-6.51826	1.88307	4.83804	266.798	296.308	349.6	257.734	284.754	338.39	5.51837e-08	0.000393578	0.416336	1.42227e-05	0.101438	107.304	0.00379458	27.0635	28628.4	3.79458e-06	0.0270635	28.6284	119.666	853474	9.02824e+08	0.00730201	52.079	55090.3	7.30201e-09	5.2079e-05	0.0550903	2.57235e-07	0.00183464	1.94072	713114	7.54454e+08	0.00183438	1.94072	5.20717e-05	0.0550903	0.00143719	10.2502	10842.9	5.06292e-08
529	29924.6	9.03286	1784.14	17.8414	8.47816	9.15371	10.8303	0.675558	2.35214	891.528	816.021	613.384	1146.15	1043.07	775.952	3.15147	3.36543	3.85892	3612.06	3857.28	4422.89	3.22025e+06	3.43887e+06	3.94313e+06	3220.25	3438.87	3943.13	1.01554e+11	1.08448e+11	1.24351e+11	6.19681e+06	6.61751e+06	7.58787e+06	6.19681	6.61751	7.58787	207.081	221.14	253.566	6.789	22.4479	14.0587	46.4854	0.420701	1.39106	1.21966e+06	1.30246e+06	1.49345e+06	40.7578
530	29860.8	0	11714.3	117.143	20.6512	22.0244	24.8604	1.37316	4.20924	0.288848	1.01655	0.359242	0.326364	1.20585	0.383838	79.8356	63.7165	169.535	26.0555	20.7948	55.3301	7.52608	6.00654	15.982	0.00752608	0.00600654	0.015982	237343	189422	504008	14.4826	11.5585	30.7546	1.44826e-05	1.15585e-05	3.07546e-05	0.000485006	0.000387081	0.00102993	-20.1904	112.355	-9.79246e-05	0.000544928	-2.9241e-06	1.62719e-05	2.85048	2.27496	6.05314	9.54592e-05
532	29753.8	100	4405.63	44.0563	-15.0902	-12.0757	-7.05549	3.01454	8.0347	46.5837	66.0765	111.066	45.9159	66.1739	111.651	1.5629e-21	1.44788e-08	5.17491	7.17617e-20	6.64805e-07	237.61	3.34292e-18	3.0969e-05	11068.8	3.34292e-21	3.0969e-08	11.0688	1.05422e-13	0.97664	3.49064e+08	6.43288e-18	5.95946e-05	21299.9	6.43288e-24	5.95946e-11	0.0212999	2.16203e-22	2.00292e-09	0.715871	9.26406e+14	3.3111e+23	2.00292e-09	0.715871	5.95946e-11	0.0212999	1.26612e-18	1.17294e-05	4192.26	4.25533e-23
533	29750.1	13.0772	2342.9	23.429	-0.0468648	1.9664	5.4118	2.01326	5.45867	354.782	404.429	423.998	366.877	417.898	437.997	6.00447	4.45182	3.64908	2202.9	1633.27	1338.76	781549	579455	474969	781.549	579.455	474.969	2.46469e+10	1.82737e+10	1.49786e+10	1.50396e+06	1.11506e+06	913995	1.50396	1.11506	0.913995	50.553	37.481	30.7225	-25.8582	-39.2273	-13.0721	-19.8306	-0.388895	-0.589961	296010	219467	179893	9.94989
534	28583.3	20.1945	2862.32	28.6232	-12.3201	-9.54149	-5.74201	2.7786	6.57807	125.472	166.938	214.451	136.901	182.011	234.222	2.52789e-10	0.000867822	2.8453	3.46072e-08	0.118806	389.525	4.34225e-06	14.9069	48874.6	4.34225e-09	0.0149069	48.8746	0.136937	470103	1.54131e+09	8.35591e-06	28.6857	94050.8	8.35591e-12	2.86857e-05	0.0940508	2.92335e-10	0.00100358	3.29041	3.43298e+08	1.12556e+12	0.00100358	3.29041	2.86857e-05	0.0940508	1.64462e-06	5.64594	18511.1	5.75376e-11
535	26699.8	0	1238.6	12.386	23.5454	24.6001	26.975	1.05466	3.42961	89.2117	53.7896	21.0947	117.299	73.3101	28.2514	0.372526	0.659889	19.8712	43.6968	77.4042	2330.87	3898.27	6905.36	207941	3.89827	6.90536	207.941	1.22936e+08	2.17767e+08	6.55763e+09	7501.55	13288.2	400147	0.00750155	0.0132882	0.400147	0.280959	0.497688	14.9869	77.139	5234.19	0.216729	14.7059	0.00578662	0.392645	1476.46	2615.39	78757.2	0.0552986
537	29508.4	9.09681	1944.75	19.4475	10.7169	12.4973	14.5024	1.78042	3.78553	555.84	583.146	611.415	657.976	686.634	720.502	4.15478	4.35612	3.71298	2733.75	2866.22	2443.05	1.51952e+06	1.59316e+06	1.35794e+06	1519.52	1593.16	1357.94	4.79197e+10	5.02419e+10	4.28242e+10	2.92406e+06	3.06576e+06	2.61313e+06	2.92406	3.06576	2.61313	99.0926	103.894	88.5555	4.84585	-10.6336	4.80188	-10.5371	0.141696	-0.310932	575516	603405	514318	19.5035
538	29480.7	6.63392	1478.1	14.781	5.17929	6.97188	8.98755	1.79258	3.80826	968.96	1111.31	1103.62	1161.22	1334.46	1329.15	2.07547	2.25162	2.70562	2410.07	2614.62	3141.81	2.33526e+06	2.53346e+06	3.04428e+06	2335.26	2533.46	3044.28	7.36448e+10	7.98952e+10	9.60046e+10	4.49381e+06	4.87521e+06	5.8582e+06	4.49381	4.87521	5.8582	152.432	165.37	198.713	8.48721	30.3616	12.9372	46.2809	0.381399	1.36439	884474	959542	1.15301e+06	30.0018
539	26916.9	36.4423	1520.4	15.204	12.6666	14.1713	17.0044	1.50468	4.33775	119.758	117.526	79.7613	143.299	141.135	95.9626	5.75761	5.15045	2.79564	825.06	738.055	400.613	98807.6	88388.1	47976.7	98.8076	88.3881	47.9767	3.116e+09	2.78741e+09	1.51299e+09	190138	170088	92322.9	0.190138	0.170088	0.0923229	7.0639	6.31899	3.42992	-10.5453	-51.4443	-0.744906	-3.63397	-0.0200506	-0.0978153	37423.1	33476.8	18171.1	1.39032
541	29353.7	0	2822.53	28.2253	26.7227	28.244	30.4174	1.52127	3.69469	34.5141	10.732	21.4878	47.4714	16.6522	29.6887	26.1837	1584.42	4.5496e+07	1242.98	75214.7	2.15976e+09	42900.3	2.59597e+06	7.45421e+10	42.9003	2595.97	7.45421e+07	1.3529e+09	8.18664e+10	2.35076e+15	82554.2	4.99549e+06	1.43443e+11	0.0825542	4.99549	143443	2.81239	170.182	4.88671e+06	5951.16	1.73756e+08	167.37	4.88671e+06	4.91293	143443	16248.4	983215	2.82326e+10	0.553537
542	26358.9	11.0712	3202.57	32.0257	26.5956	28.2752	30.4269	1.6796	3.83128	33.3254	16.5642	27.8001	43.6632	21.3716	36.2552	29.8584	2592.77	7.094e+07	1303.71	113209	3.09747e+09	43446.8	3.77273e+06	1.03224e+11	43.4468	3772.73	1.03224e+08	1.37014e+09	1.18977e+11	3.25529e+15	83605.8	7.25996e+06	1.98638e+11	0.0836058	7.25996	198638	3.17182	275.427	7.53588e+06	8583.56	2.37588e+08	272.255	7.53588e+06	7.17635	198637	16455.3	1.42891e+06	3.9096e+10	0.624281
543	29212.3	10.382	1104.7	11.047	2.19711	3.53476	6.09919	1.33765	3.90208	300.9	289.952	313.528	302.304	289.619	311.907	2.18709	1.92421	1.89012	661.166	581.697	571.39	198945	175033	171931	198.945	175.033	171.931	6.27392e+09	5.51983e+09	5.42202e+09	382835	336820	330852	0.382835	0.33682	0.330852	13.1053	11.5301	11.3258	-12.0195	-13.5784	-1.57519	-1.77949	-0.0460148	-0.0519829	75349.8	66293.1	65118.5	2.57939
544	26536.7	10.0106	1130.57	11.3057	19.2915	20.6738	23.0634	1.38226	3.77187	11.6962	8.96562	6.22866	13.9268	10.6841	7.44016	0.65963	0.436462	0.373445	9.18651	6.0785	5.20088	107.447	71.0951	60.8303	0.107447	0.0710951	0.0608303	3.38845e+06	2.24206e+06	1.91834e+06	206.763	136.81	117.057	0.000206763	0.00013681	0.000117057	0.00779159	0.00515551	0.00441115	-33.8323	-43.3857	-0.00263608	-0.00338044	-6.99527e-05	-8.97055e-05	40.6952	26.9271	23.0393	0.00153355
545	29182.9	0	1744.8	17.448	-1.70642	-0.315971	2.5436	1.39045	4.25002	358.809	398.236	426.289	362.367	401.181	430.324	4.18594	3.60187	2.39493	1516.84	1305.2	867.842	544258	468316	311390	544.258	468.316	311.39	1.71637e+10	1.47688e+10	9.81998e+09	1.04733e+06	901194	599215	1.04733	0.901194	0.599215	35.8885	30.8809	20.5331	-13.9532	-42.7864	-5.0076	-15.3554	-0.146136	-0.448115	206136	177374	117938	7.06361
546	27106.3	6.98138	1475.1	14.751	5.34406	7.06875	8.94472	1.72469	3.60066	1062.98	1192.36	1143.9	1493.44	1676.78	1612.22	2.06723	2.25404	2.67747	3087.28	3366.26	3998.63	3.28173e+06	3.57828e+06	4.25048e+06	3281.73	3578.28	4250.48	1.03493e+11	1.12845e+11	1.34043e+11	6.31512e+06	6.88579e+06	8.17931e+06	6.31512	6.88579	8.17931	232.976	254.029	301.749	9.03657	29.5195	21.053	68.7734	0.57067	1.86419	1.24295e+06	1.35527e+06	1.60986e+06	45.8545
548	28796.5	0	1993.77	19.9377	16.2047	17.318	19.7943	1.11328	3.58968	15.539	12.689	8.2337	27.0055	22.521	17.1635	2.26892	1.6513	0.728869	61.2735	44.5942	19.6835	952.128	692.949	305.862	0.952128	0.692949	0.305862	3.00263e+07	2.18528e+07	9.64566e+06	1832.21	1333.46	588.578	0.00183221	0.00133346	0.000588578	0.0636259	0.0463062	0.0204392	-27.2211	-67.876	-0.0173196	-0.0431867	-0.000498746	-0.00124363	360.616	262.453	115.844	0.0125229
550	28745.8	0	3051.84	30.5184	26.771	28.0915	30.5423	1.32049	3.77126	16.2079	12.4347	17.8223	19.1724	15.5945	21.5166	32.4124	1066.8	1.11983e+08	621.424	20453.2	2.14699e+09	10072	331504	3.47982e+10	10.072	331.504	3.47982e+07	3.1763e+08	1.04543e+10	1.0974e+15	19381.8	637922	6.69631e+10	0.0193818	0.637922	66963.1	0.674247	22.1918	2.32949e+06	3191.35	3.45495e+08	21.5176	2.32949e+06	0.61854	66963.1	3814.74	125556	1.31797e+10	0.132706
551	28744.9	26.7023	2321.34	23.2134	5.43757	6.01485	7.3883	0.577274	1.95073	1303.19	1259.95	1288.95	1839.19	1777.81	1817.23	4.63593	4.72607	5.17792	8526.36	8692.15	9523.19	1.11114e+07	1.13275e+07	1.24105e+07	11111.4	11327.5	12410.5	3.5041e+11	3.57223e+11	3.91377e+11	2.1382e+07	2.17978e+07	2.38818e+07	21.382	21.7978	23.8818	743.853	758.316	830.818	1.94443	11.6912	14.4637	86.9655	0.415758	2.49982	4.20842e+06	4.29025e+06	4.70044e+06	146.406
552	28744.6	0	1895.53	18.9553	7.79883	8.53072	10.0331	0.731894	2.23425	1435.35	1357.78	1180.64	2205.98	2084.74	1781.74	2.627	2.81655	3.23969	5795.11	6213.26	7146.69	8.31801e+06	8.91819e+06	1.0258e+07	8318.01	8918.19	10258	2.62317e+11	2.81244e+11	3.23496e+11	1.60066e+07	1.71615e+07	1.97397e+07	16.0066	17.1615	19.7397	556.856	597.036	686.73	7.21548	23.3227	40.1798	129.874	1.15495	3.73317	3.15042e+06	3.37774e+06	3.88519e+06	109.601
553	28654.2	40.1666	2351.76	23.5176	16.7598	17.8799	20.0466	1.12009	3.28679	88.3457	78.8892	65.5701	122.133	112.516	93.7993	4.95105	3.49815	1.7117	604.686	427.24	209.055	53421.4	37744.8	18469.1	53.4214	37.7448	18.4691	1.6847e+09	1.19032e+09	5.82441e+08	102800	72633.3	35540.5	0.1028	0.0726333	0.0355405	3.58761	2.53482	1.24033	-29.3452	-65.4276	-1.05279	-2.34729	-0.0301669	-0.0672596	20233.2	14295.7	6995.11	0.706117
554	28557.1	0	1457.99	14.5799	22.2646	23.4995	25.907	1.23496	3.64242	43.9339	53.8393	37.0707	52.1563	63.7157	43.85	0.344012	0.413759	3.12667	17.9424	21.5802	163.076	788.28	948.099	7164.55	0.78828	0.948099	7.16455	2.48592e+07	2.98993e+07	2.25941e+08	1516.91	1824.45	13786.9	0.00151691	0.00182445	0.0137869	0.0531183	0.0638878	0.482784	20.2744	808.884	0.0107695	0.429666	0.000307545	0.01227	298.559	359.09	2713.56	0.0104548
555	28538.9	8.92473	6232.38	62.3238	-4.67832	-2.62394	0.774295	2.05438	5.45261	256	274.103	283.215	104.162	115.592	124.552	27.884	48.3808	35.0991	2904.45	5039.44	3655.99	743540	1.2901e+06	935934	743.54	1290.1	935.934	2.34483e+10	4.06845e+10	2.95156e+10	1.43081e+06	2.48257e+06	1.80104e+06	1.43081	2.48257	1.80104	50.1356	86.9891	63.1084	73.5076	25.8755	36.8535	12.9728	1.05176	0.37023	281614	488621	354483	9.86772
556	28535.8	0	6565.21	65.6521	25.4876	26.751	29.5039	1.26343	4.01628	0.0634414	0.0515111	0.146665	0.0807511	0.060847	0.181884	23.7938	184.964	1.92659e+06	1.92138	14.9361	155574	0.121895	0.947564	9869.82	0.000121895	0.000947564	9.86982	3844.07	29882.4	3.11255e+08	0.234565	1.82342	18992.8	2.34565e-07	1.82342e-06	0.0189928	8.22002e-06	6.38994e-05	0.665575	677.363	8.09691e+06	5.56794e-05	0.665567	1.58886e-06	0.0189925	0.0461673	0.358888	3738.17	1.61787e-06
557	28399.1	23.3465	1656.59	16.5659	-7.99786	-6.02492	-2.92966	1.97294	5.0682	104.833	126.119	136.299	144.945	171.656	186.362	0.0479373	1.22651	6.04646	6.94827	177.777	876.404	728.406	18636.9	91875.8	0.728406	18.6369	91.8758	2.2971e+07	5.87732e+08	2.89739e+09	1401.69	35863.4	176799	0.00140169	0.0358634	0.176799	0.0493568	1.26283	6.22551	2458.58	12513.3	1.21348	6.17615	0.0344617	0.175397	275.882	7058.66	34797.7	0.00971444
559	28191.7	0	626.573	6.26573	5.55901	7.01182	9.52562	1.45281	3.9666	284.98	283.365	296.532	287.354	282.974	295.935	1.19128	1.28712	1.62265	342.32	369.858	466.274	97554.2	105402	132879	97.5542	105.402	132.879	3.07647e+09	3.32396e+09	4.19047e+09	187726	202828	255702	0.187726	0.202828	0.255702	6.65891	7.19459	9.07012	8.0446	36.2103	0.535683	2.41121	0.0151018	0.0679762	36948.4	39920.7	50327.5	1.31061
560	28037.4	13.3033	2441.1	24.411	-10.635	-7.92911	-4.02762	2.70589	6.60738	355.869	472.257	545.806	428.786	568.541	645.631	5.57185e-06	0.0690813	5.86328	0.00238913	29.6211	2514.09	0.850219	10541.2	894688	0.000850219	10.5412	894.688	26812.5	3.32428e+08	2.82149e+10	1.6361	20284.8	1.72167e+06	1.6361e-06	0.0202848	1.72167	5.83542e-05	0.72349	61.4063	1.23973e+06	1.0523e+08	0.723432	61.4063	0.0202831	1.72167	0.322018	3992.46	338861	1.14853e-05
561	28015.1	0	2037.88	20.3788	0.0880703	2.08463	5.53872	1.99655	5.45065	411.118	455.394	485.027	452.72	502.329	532.595	3.91595	2.91833	2.4359	1772.83	1321.19	1102.78	728841	543163	453372	728.841	543.163	453.372	2.29847e+10	1.71292e+10	1.42975e+10	1.40253e+06	1.04522e+06	872436	1.40253	1.04522	0.872436	50.0632	37.3093	31.1416	-25.4757	-37.7954	-12.754	-18.9216	-0.357304	-0.530091	276046	205722	171714	9.85348
562	27864.9	79.3977	2268.74	22.6874	-1.91835	0.24273	3.82721	2.16108	5.74555	258.508	277.2	292.981	254.723	275.917	293.388	24.1423	18.9211	12.3103	6149.59	4819.63	3135.71	1.58972e+06	1.24591e+06	810607	1589.72	1245.91	810.607	5.01334e+10	3.92912e+10	2.55633e+10	3.05914e+06	2.39755e+06	1.55987e+06	3.05914	2.39755	1.55987	109.785	86.0417	55.9798	-21.6267	-49.0094	-23.7428	-53.8047	-0.661592	-1.49927	602102	471887	307015	21.6079
563	27864.4	36.3644	1789.48	17.8948	7.44977	8.83359	11.417	1.38383	3.96727	481.417	478.98	454.704	586.906	579.125	552.295	4.73874	5.39775	6.56921	2781.2	3167.97	3855.51	1.33892e+06	1.52511e+06	1.85611e+06	1338.92	1525.11	1856.11	4.2224e+10	4.8096e+10	5.85342e+10	2.57651e+06	2.93482e+06	3.57176e+06	2.57651	2.93482	3.57176	92.4661	105.325	128.184	13.9067	38.6277	12.859	35.7176	0.358308	0.995248	507111	577633	702996	18.1993
564	27816.5	12.5002	1618.64	16.1864	20.3928	21.3926	23.7204	0.9998	3.32768	1134.86	1131.49	1016.22	1363.28	1364.31	1235.74	0.634613	0.507518	0.612562	865.157	691.891	835.094	981836	785202	947719	981.836	785.202	947.719	3.09632e+10	2.47621e+10	2.98873e+10	1.88937e+06	1.51099e+06	1.82372e+06	1.88937	1.51099	1.82372	67.9228	54.3198	65.5626	-20.0271	-3.47481	-13.603	-2.36019	-0.378388	-0.0656521	371868	297393	358946	13.3686
565	27811.2	0	1269.72	12.6972	16.0197	17.5185	19.9051	1.49872	3.88532	333.93	389.638	375.404	403.17	467.046	450.783	1.63772	1.06829	0.485315	660.28	430.703	195.664	220487	143825	65338.2	220.487	143.825	65.3382	6.95329e+09	4.53565e+09	2.06051e+09	424290	276766	125732	0.42429	0.276766	0.125732	15.2561	9.9516	4.52092	-34.7697	-70.3665	-5.3045	-10.7352	-0.147524	-0.298558	83509	54473.2	24746.7	3.00272
566	27805.4	0	1776.79	17.7679	20.4561	21.4316	23.8467	0.975516	3.39058	1520.48	1493.13	1285.63	1805.73	1778.99	1536.22	0.535217	0.432763	0.554732	966.456	781.452	1001.7	1.46948e+06	1.18818e+06	1.52306e+06	1469.48	1188.18	1523.06	4.63415e+10	3.74706e+10	4.80313e+10	2.82776e+06	2.28645e+06	2.93087e+06	2.82776	2.28645	2.93087	101.698	82.2306	105.406	-19.1425	3.64634	-19.4676	3.70826	-0.541304	0.10311	556561	450021	576855	20.0163
567	27795.5	0	686.778	6.86778	24.5747	25.6445	27.8484	1.06982	3.27377	1348.64	1332.13	1047.17	1612.4	1595.17	1255.42	0.491779	1.4613	148.962	792.945	2356.21	240186	1.0694e+06	3.17768e+06	3.23924e+08	1069.4	3177.68	323924	3.37245e+10	1.00211e+11	1.02153e+13	2.05787e+06	6.11489e+06	6.23337e+08	2.05787	6.11489	623.337	74.036	219.995	22425.8	197.147	30190.4	145.959	22351.8	4.05702	621.279	405031	1.20354e+06	1.22686e+08	14.5718
568	27783.3	57.1362	1840.71	18.4071	27.2691	28.1769	30.1821	0.907824	2.91295	26.0395	28.4432	29.6681	29.4333	32.0099	33.9192	158.063	2212.49	1.92983e+07	4652.31	65121.1	5.68012e+08	121144	1.69572e+06	1.47907e+10	121.144	1695.72	1.47907e+07	3.82038e+09	5.34761e+10	4.6644e+14	233120	3.26311e+06	2.84622e+10	0.23312	3.26311	28462.2	8.39065	117.449	1.02444e+06	1299.76	1.22092e+07	109.058	1.02443e+06	3.02999	28462	45882.8	642248	5.60195e+09	1.65145
569	27781.3	44.5069	11391.3	113.913	23.0805	24.2322	26.4114	1.15179	3.33094	0.683816	2.41618	0.217395	0.860255	2.84546	0.277907	131.495	205.611	2538.41	113.119	176.878	2183.68	77.3527	120.952	1493.24	0.0773527	0.120952	1.49324	2.43939e+06	3.81434e+06	4.70907e+07	148.852	232.751	2873.47	0.000148852	0.000232751	0.00287347	0.00535799	0.00837798	0.103432	56.3644	1830.42	0.00302	0.0980739	8.38994e-05	0.00272462	29.2971	45.8103	565.559	0.00105456
570	24667.8	12.4964	1052.35	10.5235	25.466	26.4824	28.4941	1.01638	3.02809	890.005	908.634	668.527	1164.92	1189.21	877.971	1.7464	8.21765	1934.1	2034.41	9572.87	2.25307e+06	1.81063e+06	8.5199e+06	2.00524e+09	1810.63	8519.9	2.00524e+06	5.71001e+10	2.68684e+11	6.32373e+13	3.48425e+06	1.63951e+07	3.85874e+09	3.48425	16.3951	3858.74	141.247	664.636	156428	370.548	110648	523.389	156287	12.9108	3855.26	685772	3.22689e+06	7.5948e+08	27.8004
571	27737.1	45.0929	2886.52	28.8652	-10.0663	-8.05936	-4.62648	2.00693	5.43981	250.409	289.493	335.034	252.734	292.78	334.845	0.00017318	0.116103	10.2577	0.0437686	29.3433	2592.46	10.96	7347.81	649173	0.01096	7.34781	649.173	345635	2.3172e+08	2.04723e+10	21.0907	14139.6	1.24922e+06	2.10907e-05	0.0141396	1.24922	0.000760376	0.50977	45.0379	66941.9	5.923e+06	0.50901	45.0371	0.0141185	1.2492	4.15108	2782.96	245873	0.000149658
572	27725.4	37.4757	1683.65	16.8365	24.7013	25.5675	27.3667	0.86625	2.66541	1291.36	1648.07	1550.43	974.522	1190.02	1147.8	1.81202	4.41793	129.416	1765.85	4305.37	126118	2.28035e+06	5.55978e+06	1.62864e+08	2280.35	5559.78	162864	7.19131e+10	1.75333e+11	5.13609e+12	4.38814e+06	1.06988e+07	3.13404e+08	4.38814	10.6988	313.404	158.271	385.886	11303.9	143.813	7042.08	227.614	11145.6	6.3107	309.016	863677	2.10575e+06	6.16845e+07	31.1511
573	24913.6	55.4443	2564.29	25.6429	23.9387	25.1289	27.7261	1.19021	3.78745	11.102	12.4499	9.42648	14.9493	16.9728	13.2924	2.39657	5.77322	746.45	35.8269	86.3054	11158.9	397.752	958.165	123886	0.397752	0.958165	123.886	1.25435e+07	3.02167e+07	3.90688e+09	765.404	1843.82	238398	0.000765404	0.00184382	0.238398	0.0307224	0.0740088	9.569	140.895	31046.6	0.0432864	9.53827	0.00107842	0.237632	150.647	362.902	46921.6	0.00604681
574	24574.4	0	383.392	3.83392	26.7712	27.9102	30.0932	1.139	3.32203	146.212	130.481	85.9629	194.499	174.636	115.906	8.1893	151.638	1.86442e+06	1592.81	29493.5	3.62627e+08	232888	4.3123e+06	5.30205e+10	232.888	4312.3	5.30205e+07	7.34435e+09	1.35993e+11	1.67205e+15	448152	8.29827e+06	1.02029e+11	0.448152	8.29827	102029	18.2365	337.679	4.15182e+06	1751.66	2.27664e+07	319.443	4.1518e+06	7.85012	102028	88205.6	1.63327e+06	2.00814e+10	3.58932
575	27622.7	75.0036	1431.41	14.3141	23.551	24.4701	26.3699	0.91908	2.81891	1482.46	1823.43	1810.64	1308.85	1612.1	1600.41	1.67742	2.69641	26.4584	2195.49	3529.19	34630	3.25472e+06	5.23188e+06	5.13375e+07	3254.72	5231.88	51337.5	1.02641e+11	1.64993e+11	1.61898e+12	6.26315e+06	1.00678e+07	9.87902e+07	6.26315	10.0678	98.7902	226.739	364.477	3576.41	60.7473	1477.33	137.738	3349.67	3.8047	92.527	1.23272e+06	1.98156e+06	1.9444e+07	44.6269
576	27613.4	0	1670.93	16.7093	19.0381	19.9371	22.2144	0.89905	3.17632	655.134	645.172	561	827.306	814.936	708.467	0.787819	0.588603	0.381783	651.768	486.955	315.852	426995	319021	206925	426.995	319.021	206.925	1.34657e+10	1.00606e+10	6.5256e+09	821678	613900	398192	0.821678	0.6139	0.398192	29.7565	22.232	14.4202	-25.287	-51.5392	-7.52452	-15.3363	-0.207778	-0.423486	161723	120828	78372.4	5.85669
578	27587	41.892	3235.02	32.3502	-14.2146	-11.5636	-7.63969	2.65107	6.57495	76.1169	98.0357	149.008	85.9131	110.644	167.869	1.2178e-17	7.9768e-08	0.32675	1.04625e-15	6.85312e-06	28.0721	7.96374e-14	0.000521638	2136.76	7.96374e-17	5.21638e-07	2.13676	2.51145e-09	16.4504	6.73849e+07	1.53248e-13	0.0010038	4111.82	1.53248e-19	1.0038e-09	0.00411182	5.55509e-18	3.63867e-08	0.149049	6.55016e+11	2.68311e+18	3.63867e-08	0.149049	1.0038e-09	0.00411182	3.01625e-14	0.000197569	809.292	1.09336e-18
579	27509.6	41.8477	2452.28	24.5228	7.22495	8.87094	11.9669	1.64599	4.74195	0.518732	0.759044	1.09393	0.538142	0.793244	1.13529	7.20118	8.38835	10.3082	3.87526	4.51413	5.54726	2.01022	2.34162	2.87754	0.00201022	0.00234162	0.00287754	63394.4	73845.5	90746.2	3.86832	4.50605	5.53733	3.86832e-06	4.50605e-06	5.53733e-06	0.000140617	0.000163799	0.000201287	16.4858	43.1455	2.31819e-05	6.06699e-05	6.37725e-07	1.66901e-06	0.761366	0.886884	1.08986	2.76764e-05
580	24402.2	0	391.345	3.91345	26.6001	27.7358	29.9692	1.13567	3.36912	871.208	845.782	630.802	1172.92	1144.03	868.653	5.81653	90.2061	930472	6822.32	105805	1.09137e+09	5.94366e+06	9.21777e+07	9.50809e+11	5943.66	92177.7	9.50809e+08	1.87439e+11	2.90692e+12	2.99847e+16	1.14375e+07	1.7738e+08	1.82967e+12	11.4375	177.38	1.82967e+06	468.709	7269.02	7.49796e+07	1450.86	1.59969e+07	6800.31	7.49791e+07	165.943	1.82966e+06	2.25115e+06	3.49121e+07	3.60117e+11	92.2517
582	27349.7	4.05924	5401.8	54.018	-13.1665	-10.4	-6.15015	2.7665	7.01639	69.1878	109.262	145.456	57.5364	89.5514	123.754	6.60722e-13	6.50165e-05	4.96094	3.80156e-11	0.00374081	285.434	2.63021e-09	0.258819	19748.6	2.63021e-12	0.000258819	19.7486	8.29464e-05	8162.1	6.22791e+08	5.06139e-09	0.498051	38002.7	5.06139e-15	4.98051e-07	0.0380027	1.85062e-13	1.82105e-05	1.38951	9.84021e+09	7.50836e+14	1.82105e-05	1.38951	4.98051e-07	0.0380027	9.96186e-10	0.0980269	7479.73	3.6424e-14
583	27314.8	53.8423	4491.39	44.9139	7.89527	9.94788	12.8146	2.0526	4.91936	8.8086	7.67824	8.86901	5.71914	4.67036	6.18554	26.8776	32.62	35.9218	153.717	186.558	205.442	1354.03	1643.32	1809.66	1.35403	1.64332	1.80966	4.27006e+07	5.18237e+07	5.70693e+07	2605.59	3162.28	3482.37	0.00260559	0.00316228	0.00348237	0.0953914	0.115772	0.12749	21.365	33.6497	0.0203804	0.032099	0.000556686	0.000876775	512.835	622.402	685.402	0.018775
584	27263	0	2057.73	20.5773	-0.54554	0.984449	4.16413	1.52999	4.70967	218.173	227.856	256.896	262.016	273.778	305.597	4.31955	3.43229	2.46704	1131.79	899.313	646.404	246926	196206	141028	246.926	196.206	141.028	7.78707e+09	6.18755e+09	4.44746e+09	475167	377564	271384	0.475167	0.377564	0.271384	17.429	13.849	9.95429	-20.5407	-42.8866	-3.58004	-7.4747	-0.0976026	-0.203783	93522.7	74312.5	53414	3.43039
585	27195.9	0	485.889	4.85889	27.0253	27.5161	29.2137	0.49083	2.18844	129.082	218.417	316.331	136.893	231.574	338.178	15.2298	51.7938	22233.9	2084.86	7090.21	3.04367e+06	269118	915221	3.92884e+08	269.118	915.221	392884	8.48691e+09	2.88624e+10	1.239e+13	517871	1.76118e+06	7.56037e+08	0.517871	1.76118	756.037	19.0422	64.7591	27799.6	240.082	145889	45.7169	27780.6	1.24331	755.52	101928	346638	1.48804e+08	3.7479
586	27173.7	0	312.767	3.12767	24.9469	25.8284	27.6404	0.881429	2.69349	745.69	1008.57	1024.02	1050.73	1419.92	1433.46	0.553819	1.54937	66.8953	581.916	1627.97	70289.1	433929	1.21396e+06	5.24139e+07	433.929	1213.96	52413.9	1.36844e+10	3.82835e+10	1.65292e+12	835021	2.33606e+06	1.00861e+08	0.835021	2.33606	100.861	30.729	85.9674	3711.72	179.76	11978.9	55.2385	3680.99	1.50104	100.026	164349	459784	1.98516e+07	6.0481
587	27167.3	55.6424	2271.95	22.7195	-2.53112	-0.377494	3.1837	2.15362	5.71481	221.646	229.552	243.666	228.939	237.141	252.707	15.4583	13.2913	8.23694	3539.01	3042.89	1885.75	784406	674444	417969	784.406	674.444	417.969	2.4737e+10	2.12693e+10	1.31811e+10	1.50945e+06	1.29785e+06	804310	1.50945	1.29785	0.80431	55.5614	47.7725	29.6058	-14.0184	-46.7151	-7.78884	-25.9556	-0.211602	-0.705143	297092	255444	158305	10.9356
588	27108.1	0	2716.86	27.1686	26.5626	27.7568	29.6916	1.19425	3.12895	153.287	128.559	169.13	219.461	186.542	243.568	17.8666	316.908	696475	3921.03	69549	1.52849e+08	601044	1.0661e+07	2.34299e+10	601.044	10661	2.34299e+07	1.89545e+10	3.36205e+11	7.38885e+14	1.15661e+06	2.05152e+07	4.50867e+10	1.15661	20.5152	45086.7	42.6663	756.791	1.66322e+06	1673.74	3.8981e+06	714.125	1.66317e+06	19.3586	45085.6	227644	4.03782e+06	8.874e+09	8.39762
589	27076.7	50.3052	2851.19	28.5119	-13.6201	-10.8489	-6.19673	2.77114	7.42335	104.067	118.948	189.916	128.589	146.238	234.438	6.00069e-15	4.58365e-06	3.04865	7.71622e-13	0.000589407	392.023	8.03008e-11	0.0613381	40796.8	8.03008e-14	6.13381e-05	40.7968	2.53237e-06	1934.36	1.28657e+09	1.54525e-10	0.118035	78506.5	1.54525e-16	1.18035e-07	0.0785065	5.70693e-15	4.35926e-06	2.89941	7.63854e+10	5.0805e+16	4.35926e-06	2.89941	1.18035e-07	0.0785065	3.04137e-11	0.0232316	15451.7	1.12324e-15
590	27072.4	0	288.161	2.88161	25.4099	26.3113	28.1667	0.90138	2.75673	981.682	1196.13	1318.37	1278.48	1553.83	1704.96	0.888589	3.28251	333.281	1136.04	4196.61	426093	1.11523e+06	4.11974e+06	4.18287e+08	1115.23	4119.74	418287	3.517e+10	1.2992e+11	1.31911e+13	2.14607e+06	7.92773e+06	8.04922e+08	2.14607	7.92773	804.922	79.2715	292.834	29732.2	269.406	37406.7	213.562	29652.9	5.78165	802.776	422391	1.56034e+06	1.58425e+08	15.6023
591	26994.8	33.3687	8940.23	89.4023	20.3553	21.6133	24.2582	1.25802	3.90291	0.225012	0.387262	0.174666	0.287736	0.477107	0.215179	38.8259	29.7613	48.6801	11.1716	8.56337	14.007	2.51375	1.92687	3.15175	0.00251375	0.00192687	0.00315175	79273.6	60765.7	99393.7	4.83728	3.70792	6.065	4.83728e-06	3.70792e-06	6.065e-06	0.000179193	0.000137357	0.000224673	-23.3469	25.3805	-4.1836e-05	4.548e-05	-1.12936e-06	1.22772e-06	0.952076	0.729795	1.19372	3.52688e-05
593	26832	0	907.528	9.07528	19.7192	20.6923	23.283	0.973152	3.56385	43.0481	44.3075	23.3968	50.5691	52.3092	27.4362	0.425849	0.32228	0.291141	21.5348	16.2974	14.7227	927.032	701.573	633.785	0.927032	0.701573	0.633785	2.92349e+07	2.21248e+07	1.9987e+07	1783.91	1350.06	1219.61	0.00178391	0.00135006	0.00121961	0.0664845	0.0503151	0.0454535	-24.3205	-31.6329	-0.0161694	-0.021031	-0.000433857	-0.000564303	351.111	265.719	240.044	0.0130855
594	26775.2	91.5913	6716.76	67.1676	11.159	12.8974	15.457	1.73836	4.29801	3.94518	3.07112	3.30732	2.41307	1.74208	1.95672	221.251	223.7	162.767	533.896	539.806	392.769	2106.31	2129.63	1549.54	2.10631	2.12963	1.54954	6.64247e+07	6.716e+07	4.88664e+07	4053.24	4098.1	2981.83	0.00405324	0.0040981	0.00298183	0.15138	0.153056	0.111365	1.10693	-26.4334	0.00167568	-0.0400149	4.48667e-05	-0.00107141	797.761	806.592	586.886	0.0297948
597	26693.5	76.7199	4658.42	46.5842	8.1172	10.1475	12.6754	2.03028	4.55822	19.1758	15.6336	23.6792	21.362	16.8449	26.2274	45.6503	55.158	60.0171	975.184	1178.29	1282.09	18699.9	22594.6	24585.1	18.6999	22.5946	24.5851	5.89721e+08	7.12543e+08	7.75314e+08	35984.8	43479.4	47309.7	0.0359848	0.0434794	0.0473097	1.34807	1.62883	1.77233	20.8271	31.4715	0.280764	0.424257	0.0074946	0.0113249	7082.55	8557.64	9311.53	0.265328
598	26683.2	10.9207	3446.17	34.4617	18.9403	19.7964	21.781	0.856067	2.84068	7.21994	5.94481	9.49584	9.59214	8.29577	12.5028	2.44796	1.84836	1.17769	23.4812	17.7297	11.2965	169.533	128.007	81.5604	0.169533	0.128007	0.0815604	5.34639e+06	4.03684e+06	2.57209e+06	326.236	246.328	156.949	0.000326236	0.000246328	0.000156949	0.0122263	0.00923157	0.00588193	-24.494	-51.891	-0.0029947	-0.00634434	-7.99083e-05	-0.000169288	64.2101	48.4825	30.8908	0.00240638
599	26661.7	0	1023.65	10.2365	26.2494	27.3461	29.3533	1.09664	3.1039	1760.07	1886.49	1762.99	2516.15	2709.57	2525.94	4.27752	43.3816	55525.6	10762.9	109155	1.39711e+08	1.89435e+07	1.9212e+08	2.45901e+11	18943.5	192120	2.45901e+08	5.97401e+11	6.05869e+12	7754736418794290	3.64534e+07	3.69701e+08	4.73194e+11	36.4534	369.701	473194	1367.26	13866.4	1.77481e+07	914.175	1.29798e+06	12499.1	1.77467e+07	333.248	473158	7.17478e+06	7.27649e+07	9.31344e+10	269.105
600	26653.1	0	1740.62	17.4062	23.8573	24.8173	27.2967	0.959969	3.43939	228.749	204.709	166.814	310.946	285.835	228.67	0.544168	1.01556	55.0923	169.207	315.785	17130.8	38706	72235.5	3.91865e+06	38.706	72.2355	3918.65	1.22063e+09	2.27802e+09	1.23578e+11	74482.9	139005	7.54075e+06	0.0744829	0.139005	7.54075	2.79453	5.21533	282.922	86.6265	10024.1	2.4208	280.127	0.0645219	7.46627	14659.8	27359	1.48418e+06	0.550021
602	26465	18.506	2999.89	29.9989	-13.8256	-11.1462	-6.66911	2.67935	7.15648	132.008	161.14	221.047	170.349	208.758	284.741	4.48881e-16	5.41208e-07	0.984394	7.64664e-14	9.21942e-05	167.69	1.00942e-11	0.0121704	22136.5	1.00942e-14	1.21704e-05	22.1365	3.1833e-07	383.805	6.98096e+08	1.94245e-11	0.0234198	42597.8	1.94245e-17	2.34198e-08	0.0425978	7.33968e-16	8.84933e-07	1.60959	1.20568e+11	2.19299e+17	8.84933e-07	1.60959	2.34198e-08	0.0425978	3.82314e-12	0.0046095	8384.13	1.4446e-16
605	3264.81	50.0006	3471.09	34.7109	-18.2458	-16.2408	-12.5602	2.00501	5.68564	3.97414	6.11343	7.86952	80.0939	123.153	159.526	1.06354e-46	1.19811e-29	7.16302e-11	8.51831e-45	9.59615e-28	5.73714e-09	3.38529e-44	3.81364e-27	2.28002e-08	3.38529e-47	3.81364e-30	2.28002e-11	1.06759e-39	1.20267e-22	0.000719026	6.51441e-44	7.33869e-27	4.3875e-08	6.51441e-50	7.33869e-33	4.3875e-14	1.99534e-47	2.24781e-30	1.34387e-11	1.12653e+19	6.73507e+37	2.24781e-30	1.34387e-11	7.33869e-33	4.3875e-14	1.28217e-44	1.44441e-27	8.63551e-09	3.92724e-48
606	26281	100	13729.6	137.296	26.1644	27.2352	29.5236	1.0708	3.35917	2.73402	3.81328	1.97244	3.53841	4.71639	2.42215	15190.9	134475	5.16337e+08	53751.7	475827	1.82701e+09	146959	1.30092e+06	4.99509e+09	146.959	1300.92	4.99509e+06	4.63449e+09	4.10259e+10	1.57525e+14	282796	2.5034e+06	9.61219e+09	0.282796	2.5034	9612.19	10.7605	95.2553	365747	785.231	3.39888e+06	84.4948	365736	2.22061	9611.91	55660.2	492721	1.89188e+09	2.11789
607	26239.5	55.8556	14151.5	141.515	21.4104	22.5113	25.3697	1.10091	3.95931	16.4919	6.25808	11.6215	19.5001	7.26363	13.8537	655.061	611.251	2734.02	12773.7	11919.4	53313.6	210663	196574	879244	210.663	196.574	879.244	6.64348e+09	6.19917e+09	2.77278e+10	405385	378273	1.69195e+06	0.405385	0.378273	1.69195	15.4494	14.4162	64.4811	-6.68795	317.369	-1.03325	49.0317	-0.027112	1.28657	79788.2	74452	333011	3.04076
608	7006	0	2442.88	24.4288	-9.00179	-7.88364	-5.69121	1.11815	3.31058	7.06902	8.07118	7.3445	137.088	152.491	140.362	0.00251802	0.0495541	1.3698	0.34519	6.79326	187.783	2.44015	48.0217	1327.44	0.00244015	0.0480217	1.32744	76952.7	1.51441e+06	4.18621e+07	4.69565	92.4094	2554.43	4.69565e-06	9.24094e-05	0.00255443	0.000670233	0.01319	0.364606	1867.98	54299.8	0.0125198	0.363936	8.77137e-05	0.00254973	0.924202	18.1881	502.764	0.000131916
609	26026.4	0	1443.6	14.436	-0.0987216	1.28368	4.02589	1.3824	4.12461	309.267	328.737	356.191	392.727	413.806	447.948	2.94901	2.38717	1.80476	1158.15	937.506	708.779	358178	289939	219202	358.178	289.939	219.202	1.12955e+10	9.14353e+09	6.91275e+09	689252	557938	421816	0.689252	0.557938	0.421816	26.4828	21.4374	16.2073	-19.0516	-38.8009	-5.04542	-10.2756	-0.131314	-0.267436	135659	109814	83022.1	5.21237
610	25965.9	0	3688.58	36.8858	18.5948	20.0051	21.9026	1.41037	3.30784	11.5499	8.42024	20.9778	13.7605	9.97717	25.3231	2.52933	1.59306	1.07068	34.805	21.9213	14.7332	401.994	253.188	170.166	0.401994	0.253188	0.170166	1.26773e+07	7.98455e+06	5.36637e+06	773.567	487.217	327.456	0.000773567	0.000487217	0.000327456	0.0297916	0.0187637	0.012611	-37.0168	-57.6694	-0.0110279	-0.0171806	-0.00028635	-0.000446111	152.254	95.8944	64.4501	0.0058636
611	23504	0	1779.85	17.7985	8.95764	9.64997	11.4839	0.692327	2.52623	1097.12	1002.98	759.732	1396.27	1270.7	952.566	2.695	2.87655	3.24821	3762.96	4016.45	4535.39	4.12843e+06	4.40654e+06	4.97588e+06	4128.43	4406.54	4975.88	1.30194e+11	1.38965e+11	1.56919e+11	7.94445e+06	8.47963e+06	9.57522e+06	7.94445	8.47963	9.57522	338.003	360.773	407.386	6.73653	20.5272	22.7697	69.3827	0.53518	1.63077	1.56363e+06	1.66897e+06	1.8846e+06	66.5261
612	25846.9	44.5783	5911.95	59.1195	26.0294	27.1006	29.488	1.07124	3.45863	3.9151	14.8836	19.4377	5.60243	19.1769	25.8201	81.9306	651.13	2.90197e+06	459.011	3647.91	1.62581e+07	1797.07	14282	6.36521e+07	1.79707	14.282	63652.1	5.66725e+07	4.50396e+08	2.00733e+12	3458.16	27483.2	1.22487e+08	0.00345816	0.0274832	122.487	0.133794	1.0633	4738.95	694.734	3.54188e+06	0.929511	4738.82	0.024025	122.484	680.637	5409.25	2.4108e+07	0.0263334
613	25798.6	11.0894	12166	121.66	23.7306	24.896	27.1049	1.1654	3.37432	0.12994	0.400611	0.0909198	0.170006	0.46573	0.113189	125.652	265.493	8425.57	21.3615	45.1354	1432.4	2.77572	5.86491	186.126	0.00277572	0.00586491	0.186126	87535.2	184956	5.86967e+06	5.3414	11.286	358.168	5.3414e-06	1.1286e-05	0.000358168	0.000207042	0.000437466	0.0138832	111.293	6605.5	0.000230424	0.0136762	5.9446e-06	0.000352826	1.0513	2.22132	70.4948	4.07502e-05
614	25758.4	0	1782.11	17.8211	-4.81896	-3.30076	-0.153526	1.5182	4.66544	405.58	442.722	454.625	505.473	548.878	560.549	2.24465	3.90409	3.52568	1134.61	1973.41	1782.14	460176	800377	722799	460.176	800.377	722.799	1.45121e+10	2.52407e+10	2.27942e+10	885528	1.54019e+06	1.3909e+06	0.885528	1.54019	1.3909	34.3783	59.7937	53.9981	73.9285	57.0703	25.4154	19.6198	0.654658	0.505374	174290	303141	273758	6.76636
615	25747	0	449.406	4.49406	25.9534	26.9422	29.2562	0.988798	3.30279	421.429	433.513	345.605	591.727	602.564	484.814	1.97989	12.3091	26295.5	1171.56	7283.64	1.55598e+07	493728	3.06954e+06	6.55733e+09	493.728	3069.54	6.55733e+06	1.55702e+10	9.68009e+10	2.06792e+14	950093	5.90679e+06	1.26185e+10	0.950093	5.90679	12618.5	36.9012	229.417	490095	521.706	1.32803e+06	192.516	490058	4.9567	12617.5	186998	1.16258e+06	2.48357e+09	7.26292
616	23160.4	11.0971	2731.84	27.3184	9.47738	10.1851	12.6748	0.707727	3.19738	120.247	123.302	96.0331	173.773	176.106	135.748	5.63767	5.99331	6.50192	979.676	1041.48	1129.86	117803	125234	135862	117.803	125.234	135.862	3.71503e+09	3.94938e+09	4.28455e+09	226691	240991	261443	0.226691	0.240991	0.261443	9.7879	10.4053	11.2884	6.30815	15.3299	0.617435	1.50048	0.0143	0.0347517	44617.6	47432.1	51457.4	1.92646
617	23083	0	1450.97	14.5097	16.6059	18.0426	20.3683	1.43665	3.76234	332.664	380.079	368.485	466.36	530.897	514.609	1.50185	0.962718	0.45314	700.402	448.973	211.326	232999	149357	70300.6	232.999	149.357	70.3006	7.34785e+09	4.71013e+09	2.217e+09	448366	287412	135281	0.448366	0.287412	0.135281	19.4241	12.4513	5.86065	-35.8978	-69.8279	-6.97281	-13.5634	-0.160953	-0.313084	88247.6	56568.7	26626.2	3.82306
618	22793.4	0	1091.39	10.9139	22.7967	24.009	25.9094	1.21229	3.1127	1179.96	1132.88	1322.01	1744.21	1670.57	1954.97	0.285362	0.412323	2.52727	497.73	719.177	4408.08	587301	848599	5.20135e+06	587.301	848.599	5201.35	1.85211e+10	2.67614e+10	1.6403e+11	1.13016e+06	1.63298e+06	1.00091e+07	1.13016	1.63298	10.0091	49.5828	71.6429	439.124	44.4914	785.637	22.0601	389.541	0.502823	8.87894	222439	321405	1.97e+06	9.75892
620	24519.7	41.94	2086.76	20.8676	-9.58738	-6.93308	-3.10892	2.6543	6.47846	54.7918	77.736	94.9069	69.6531	99.0448	121.661	0.000725712	0.639786	10.2102	0.0505481	44.5631	711.171	2.76962	2441.69	38966.3	0.00276962	2.44169	38.9663	87342.8	7.70012e+07	1.22884e+09	5.32966	4698.61	74984	5.32966e-06	0.00469861	0.074984	0.000217362	0.191626	3.05811	88059.8	1.40682e+06	0.191409	3.05789	0.00469328	0.0749786	1.04899	924.785	14758.4	4.27814e-05
621	25517.5	87.7951	1510.73	15.1073	5.35753	7.2612	9.91878	1.90368	4.56125	264.533	285.519	293.985	327.329	351.347	363.961	9.44259	10.4523	13.3784	3090.83	3421.35	4379.15	817625	905058	1.15843e+06	817.625	905.058	1158.43	2.57846e+10	2.85419e+10	3.65322e+10	1.57338e+06	1.74163e+06	2.22919e+06	1.57338	1.74163	2.22919	61.6588	68.2523	87.3594	10.6935	41.682	6.59351	25.7006	0.16825	0.655815	309673	342788	438751	12.1357
622	25506.3	0	2686.91	26.8691	20.2324	21.3779	23.8153	1.14546	3.58288	3.68799	1.55935	1.92003	4.69133	2.00154	2.39446	0.893776	0.684971	0.858433	4.193	3.21342	4.02719	15.4637	11.851	14.8522	0.0154637	0.011851	0.0148522	487664	373735	468380	29.7572	22.8053	28.5805	2.97572e-05	2.28053e-05	2.85805e-05	0.00116666	0.000894104	0.00112053	-23.3622	-3.95436	-0.000272558	-4.61341e-05	-6.95195e-06	-1.17671e-06	5.85684	4.48855	5.62524	0.000229623
623	24178.4	11.0462	2055.62	20.5562	-0.630148	0.741118	3.73097	1.37127	4.36112	237.531	257.54	280.615	276.235	298.6	324.903	5.27759	4.30467	3.04139	1457.85	1189.1	840.138	346286	282448	199559	346.286	282.448	199.559	1.09205e+10	8.90728e+09	6.29329e+09	666367	543522	384016	0.666367	0.543522	0.384016	27.5604	22.4796	15.8826	-18.435	-42.3716	-5.08075	-11.6778	-0.122844	-0.28235	131155	106976	75582.4	5.42445
624	22557.2	0	1969.58	19.6958	26.8898	27.84	30.1245	0.950212	3.23473	81.0221	87.4647	144.913	120.467	128.915	214.254	23.3199	270.846	4.93532e+06	2809.29	32628.1	5.94546e+08	227614	2.6436e+06	4.81713e+10	227.614	2643.6	4.81713e+07	7.17805e+09	8.33685e+10	1519131219744273	438004	5.08715e+06	9.26974e+10	0.438004	5.08715	92697.4	19.4175	225.522	4.10944e+06	1061.44	2.11635e+07	206.105	4.10942e+06	4.64914	92696.9	86208.3	1.00126e+06	1.82448e+10	3.82177
625	22763.3	11.2244	1246.02	12.4602	15.9364	17.4601	19.8005	1.52372	3.8641	263.59	309.258	297.192	366.176	428.784	410.771	1.98214	1.29077	0.594593	725.811	472.651	217.726	191316	124586	57390.3	191.316	124.586	57.3903	6.03335e+09	3.92894e+09	1.80986e+09	368155	239744	110438	0.368155	0.239744	0.110438	16.1731	10.532	4.85156	-34.8796	-70.0024	-5.64113	-11.3216	-0.128411	-0.257717	72460.5	47186.6	21736.4	3.18321
627	25240.8	33.3339	3573.96	35.7396	16.2542	17.6558	20.6257	1.40155	4.37147	35.4908	20.6083	10.7719	54.2381	31.1542	15.7209	9.14884	6.0583	2.34556	496.215	328.591	127.219	17611.1	11662	4515.1	17.6111	11.662	4.5151	5.55384e+08	3.67771e+08	1.42388e+08	33889.5	22441.4	8688.53	0.0338895	0.0224414	0.00868853	1.34265	0.889091	0.344225	-33.7806	-74.3622	-0.453554	-0.998421	-0.0114481	-0.025201	6670.16	4416.93	1710.08	0.264261
629	25100.8	0	1634.57	16.3457	11.7943	13.4482	15.4177	1.65389	3.62333	363.228	442.877	476.161	551.271	672.279	724.622	3.06938	2.94169	2.22803	1692.06	1621.67	1228.25	614603	589035	446134	614.603	589.035	446.134	1.93821e+10	1.85758e+10	1.40693e+10	1.1827e+06	1.1335e+06	858507	1.1827	1.1335	0.858507	47.1179	45.1577	34.2024	-4.16008	-27.411	-1.96014	-12.9155	-0.0492011	-0.324189	232779	223095	168972	9.27377
630	25012.6	21.4293	2924.22	29.2422	-5.55367	-3.71061	-0.196775	1.84306	5.3569	276.711	310.967	348.251	312.562	351.152	394.904	3.50247	9.46495	9.41708	1094.74	2958.38	2943.42	302926	818616	814475	302.926	818.616	814.475	9.55306e+09	2.58159e+10	2.56853e+10	582928	1.57528e+06	1.56732e+06	0.582928	1.57528	1.56732	23.3053	62.9796	62.661	170.237	168.87	39.6742	39.3557	0.992356	0.984389	114732	310049	308480	4.58697
631	24981.7	63.5725	1310.13	13.1013	9.80238	10.5504	12.4007	0.747971	2.59836	372.414	398.862	390.042	577.013	613.264	604.338	7.58874	8.04994	8.54596	4378.8	4644.92	4931.13	1.63073e+06	1.72983e+06	1.83642e+06	1630.73	1729.83	1836.42	5.14265e+10	5.4552e+10	5.79134e+10	3.13805e+06	3.32876e+06	3.53387e+06	3.13805	3.32876	3.53387	125.614	133.248	141.459	6.07748	12.6138	7.63416	15.8446	0.190714	0.395826	617633	655169	695540	24.7234
632	24942.3	0	1378.09	13.7809	4.26161	5.9374	8.84486	1.6758	4.58325	242.848	232.485	227.132	281.744	262.933	257.105	1.72053	1.7388	2.19105	484.749	489.896	617.316	117720	118970	149914	117.72	118.97	149.914	3.71242e+09	3.75184e+09	4.72768e+09	226532	228937	288483	0.226532	0.228937	0.288483	9.08224	9.17867	11.566	1.06181	27.3476	0.0964364	2.48378	0.00240535	0.0619511	44586.2	45059.6	56779.5	1.78757
633	22384	11.3464	1440.26	14.4026	14.2698	15.8515	18.276	1.5817	4.00623	276.978	332.469	325.895	399.576	476.959	466.511	2.9821	2.23218	1.08985	1191.58	891.927	435.479	330040	247044	120618	330.04	247.044	120.618	1.04081e+10	7.79077e+09	3.8038e+09	635104	475393	232108	0.635104	0.475393	0.232108	28.3731	21.2381	10.3694	-25.1473	-63.4535	-7.13506	-18.0038	-0.159711	-0.402996	125002	93567.1	45683.7	5.58442
634	24885	40.0609	3719.1	37.191	-16.2811	-13.7483	-10.0035	2.53281	6.27761	90.5793	121.612	183.491	117.027	155.935	232.325	7.64072e-30	2.11174e-15	0.000309225	8.94172e-28	2.47131e-13	0.0361878	8.09934e-26	2.23849e-11	3.27786	8.09934e-29	2.23849e-14	0.00327786	2.55421e-21	7.05932e-07	103371	1.55858e-25	4.3076e-11	6.30767	1.55858e-31	4.3076e-17	6.30767e-06	6.26311e-30	1.731e-15	0.000253472	2.7638e+16	4.04707e+27	1.731e-15	0.000253472	4.3076e-17	6.30767e-06	3.0676e-26	8.47824e-12	1.24148	1.23271e-30
635	24812.8	100	2235.65	22.3565	-0.947123	1.21135	4.83292	2.15848	5.78004	233.797	249.669	264.733	314.269	336.026	357.499	31.7668	23.1885	17.012	9983.31	7287.41	5346.35	2.33406e+06	1.70377e+06	1.24996e+06	2334.06	1703.77	1249.96	7.3607e+10	5.37302e+10	3.94187e+10	4.4915e+06	3.27862e+06	2.40533e+06	4.4915	3.27862	2.40533	181.015	132.134	96.939	-27.004	-46.4471	-48.8814	-84.0764	-1.21289	-2.08617	884021	645300	473419	35.6276
637	21982.9	0	282.837	2.82837	20.7281	21.9176	24.1891	1.18952	3.461	49.3705	36.7368	30.8337	71.4463	52.9306	44.6559	0.226485	0.185512	0.300343	16.1815	13.2542	21.4584	798.888	654.364	1059.41	0.798888	0.654364	1.05941	2.51937e+07	2.0636e+07	3.34096e+07	1537.32	1259.21	2038.65	0.00153732	0.00125921	0.00203865	0.0699326	0.0572814	0.0927381	-18.0907	32.6106	-0.0126513	0.0228055	-0.000278112	0.00050133	302.577	247.839	401.249	0.0137642
638	24710.8	0	4931.48	49.3148	27.1019	28.2252	30.3229	1.12325	3.22094	643.411	718.216	510.519	917.943	1021.86	722.505	171.659	4237.14	7.26436e+07	157574	3.88945e+06	6.66827e+10	1.01385e+08	2.50252e+09	4.29044e+13	101385	2.50252e+06	4.29044e+10	3.19726e+12	7.89193e+13	1.35303e+18	1.95097e+08	4.81566e+09	8.2562e+13	195.097	4815.66	8.2562e+07	7895.21	194881	3.34113e+09	2368.34	4.23184e+07	186985	3.34112e+09	4620.56	8.25618e+07	3.83991e+07	9.47821e+08	1.62499e+13	1553.94
639	21612.9	0	4705.09	47.0509	26.9554	28.161	30.366	1.20557	3.41058	512.15	577.058	433.842	827.881	928.086	695.547	107.473	2988.83	8.272e+07	88974.5	2.4744e+06	6.84823e+10	4.55683e+07	1.26726e+09	3.50732e+13	45568.3	1.26726e+06	3.50732e+10	1.43704e+12	3.99644e+13	1.10607e+18	8.76882e+07	2.43863e+09	6.74923e+13	87.6882	2438.63	6.74923e+07	4057.21	112832	3.12277e+09	2681.02	7.69683e+07	108775	3.12277e+09	2350.94	6.74922e+07	1.72589e+07	4.79972e+08	1.32839e+13	798.543
640	24698.3	16.6734	1722.74	17.2274	23.8995	24.7628	26.6225	0.863325	2.72305	1137.21	1154.84	1305.72	1858.91	1908.33	2159.22	0.743012	1.29828	16.3399	1381.19	2413.38	30374.4	1.5707e+06	2.74451e+06	3.4542e+07	1570.7	2744.51	34542	4.95337e+10	8.6551e+10	1.08932e+12	3.02255e+06	5.28134e+06	6.64702e+07	3.02255	5.28134	66.4702	122.379	213.834	2691.28	74.7315	2099.14	91.4553	2568.9	2.25879	63.4476	594900	1.03948e+06	1.30827e+07	24.0866
641	24678.3	12.5054	1433.3	14.333	26.4429	27.3477	29.15	0.904785	2.70708	1330.84	1777.35	1779.24	1380.13	1855.42	1857.05	9.26978	67.039	33679.2	12793.5	92522.8	4.64818e+07	1.70262e+07	1.23133e+08	6.18599e+10	17026.2	123133	6.18599e+07	5.36938e+11	3.88313e+12	1.95081e+15	3.27639e+07	2.36949e+08	1.19039e+11	32.7639	236.949	119039	1327.64	9601.48	4.82361e+06	623.2	363222	8273.84	4.82228e+06	204.185	119006	6.44862e+06	4.66364e+07	2.34293e+10	261.307
642	24661.6	28.5552	1504.6	15.046	25.7318	26.6009	28.4008	0.869067	2.66903	1331.65	1751.6	1699.97	1426.6	1866	1807.07	4.17257	17.4966	2339.5	5952.61	24960.7	3.33755e+06	7.92677e+06	3.32389e+07	4.44443e+09	7926.77	33238.9	4.44443e+06	2.49979e+11	1.04822e+12	1.4016e+14	1.52537e+07	6.39624e+07	8.55254e+09	15.2537	63.9624	8552.54	618.519	2593.6	346795	319.324	55968.7	1975.08	346177	48.7087	8537.29	3.00224e+06	1.25891e+07	1.68332e+09	121.737
643	21571.3	14.2902	1503.58	15.0358	23.2608	24.2717	26.5508	1.0109	3.29002	2422.62	2453.6	2195.47	3680.25	3729.24	3346.3	0.496861	0.764115	11.9457	1828.57	2812.14	43963.2	4.42994e+06	6.81273e+06	1.06506e+08	4429.94	6812.73	106506	1.39702e+11	2.14846e+11	3.35877e+12	8.52464e+06	1.31099e+07	2.04952e+08	8.52464	13.1099	204.952	395.185	607.748	9501.17	53.7884	2304.23	212.564	9105.98	4.58527	196.428	1.67783e+06	2.5803e+06	4.03389e+07	77.7805
644	24642.4	0	566.269	5.66269	24.0248	25.1172	27.4493	1.09241	3.42448	933.923	916.711	659.681	1331.24	1307.21	951.511	0.321743	0.733522	44.5172	428.318	976.495	59263.1	400016	911971	5.53472e+07	400.016	911.971	55347.2	1.26149e+10	2.87599e+10	1.74543e+12	769761	1.75493e+06	1.06506e+08	0.769761	1.75493	106.506	31.2373	71.216	4322.08	127.984	13736.3	39.9787	4290.84	0.98517	105.736	151505	345407	2.09626e+07	6.14815
645	24574.6	5.41866	2510.01	25.1001	-12.87	-10.4294	-6.22022	2.44068	6.64982	54.405	75.8601	88.8087	67.2058	93.5013	109.357	2.0203e-12	1.31973e-05	1.06489	1.35776e-10	0.000886937	71.5667	7.3869e-09	0.0482538	3893.59	7.3869e-12	4.82538e-05	3.89359	0.000232953	1521.73	1.22788e+08	1.42148e-08	0.0928561	7492.53	1.42148e-14	9.28561e-08	0.00749253	5.78435e-13	3.77854e-06	0.30489	6.53235e+08	5.27094e+13	3.77854e-06	0.30489	9.28561e-08	0.00749253	2.79777e-09	0.018276	1474.69	1.13848e-13
646	21483.6	42.8793	1747.16	17.4716	24.7492	25.6511	27.5616	0.901963	2.81242	1758.88	2154.1	2167.01	2086.52	2566.95	2585.56	2.08052	5.4331	240.051	4341.05	11336.3	500871	7.63537e+06	1.99391e+07	8.80971e+08	7635.37	19939.1	880971	2.40789e+11	6.288e+11	2.77823e+13	1.4693e+07	3.83694e+07	1.69528e+09	14.693	38.3694	1695.28	683.914	1785.98	78910.1	161.141	11438	1102.07	78226.2	23.6764	1680.58	2.89188e+06	7.55189e+06	3.33665e+08	134.608
647	24535	0	2560.93	25.6093	1.6702	3.60158	6.72005	1.93138	5.04985	216.711	236.602	258.028	234.509	254.537	274.136	3.95101	3.2298	3.30356	926.547	757.415	774.715	200793	164141	167890	200.793	164.141	167.89	6.33222e+09	5.17634e+09	5.29456e+09	386392	315860	323074	0.386392	0.31586	0.323074	15.7486	12.8738	13.1679	-18.254	-16.3869	-2.87474	-2.5807	-0.0705318	-0.0633175	76049.9	62167.8	63587.7	3.09965
648	24530.1	0	444.699	4.44699	26.9355	28.1504	30.3398	1.2149	3.40427	326.112	282.218	192.66	463.092	401.044	279.041	12.0203	337.322	8.23951e+06	5566.49	156211	3.81566e+09	1.8153e+06	5.09425e+07	1.24433e+12	1815.3	50942.5	1.24433e+09	5.72474e+10	1.60652e+12	3.92413e+16	3.49323e+06	9.803e+07	2.3945e+12	3.49323	98.03	2.3945e+06	142.406	3996.32	9.76151e+07	2706.28	6.85468e+07	3853.92	9.7615e+07	94.5368	2.3945e+06	687541	1.92943e+07	4.71288e+11	28.0285
649	24516	0	852.907	8.52907	24.7251	25.6168	27.4802	0.891658	2.75509	29.3737	26.3455	18.9738	56.8319	52.9396	37.2144	0.592044	1.50791	55.875	33.647	85.6972	3175.48	988.338	2517.25	93275.7	0.988338	2.51725	93.2757	3.11682e+07	7.93838e+07	2.94154e+09	1901.89	4844	179493	0.00190189	0.004844	0.179493	0.0775774	0.197586	7.32147	154.695	9337.63	0.120008	7.24389	0.00294212	0.177591	374.331	953.4	35327.9	0.0152688
650	22916.2	91.2323	2816.74	28.1674	-22.5432	-20.2702	-15.9708	2.27303	6.5724	10.8294	14.9329	22.427	49.3766	67.4004	98.7811	2.75235e-107	2.66438e-70	1.8019e-27	1.35902e-105	1.31558e-68	8.89717e-26	1.47173e-104	1.42469e-67	9.63508e-25	1.47173e-107	1.42469e-70	9.63508e-28	4.64125e-100	4.49291e-63	3.03852e-20	2.83209e-104	2.74158e-67	1.8541e-24	2.83209e-110	2.74158e-73	1.8541e-30	1.23585e-108	1.19635e-71	8.09081e-29	9.68039e+38	6.54677e+81	1.19635e-71	8.09081e-29	2.74158e-73	1.8541e-30	5.57414e-105	5.39599e-68	3.64926e-25	2.4324e-109
653	24351.8	32.9897	1116.22	11.1622	2.78292	3.9372	6.25589	1.15427	3.47297	339.183	362.282	392.938	471.241	504.001	547.365	3.06702	2.81562	2.85212	1445.31	1326.84	1344.04	490224	450040	455874	490.224	450.04	455.874	1.54597e+10	1.41925e+10	1.43765e+10	943350	866025	877251	0.94335	0.866025	0.877251	38.7385	35.5631	36.0241	-8.19693	-7.00681	-3.17536	-2.71433	-0.0773257	-0.0660988	185671	170452	172661	7.62453
654	21291.4	42.881	1004.36	10.0436	25.1663	26.058	27.9773	0.891772	2.81106	46.3819	38.3266	30.7824	99.9765	83.6857	67.3261	2.10436	6.69161	559.581	210.387	669.004	55945	9758.12	31029.7	2.59483e+06	9.75812	31.0297	2594.83	3.07732e+08	9.78552e+08	8.18307e+10	18777.8	59711.2	4.99331e+06	0.0187778	0.0597112	4.99331	0.881946	2.80448	234.523	217.988	26491.5	1.92254	233.641	0.0409334	4.97453	3695.86	11752.4	982786	0.173585
655	24309.2	42.8037	690.62	6.9062	25.785	26.6719	28.9329	0.88687	3.1479	76.8799	93.2691	47.4239	101.061	126.624	64.4829	3.86806	17.3464	15894.9	390.91	1753.04	1.60635e+06	30053.1	134774	1.23496e+08	30.0531	134.774	123496	9.47755e+08	4.25022e+09	3.89458e+12	57832	259349	2.37647e+08	0.057832	0.259349	237.647	2.37901	10.6687	9776.01	348.452	410827	8.28972	9773.63	0.201517	237.589	11382.5	51045.2	4.67739e+07	0.468239
656	24272.1	0	5016.71	50.1671	8.67155	9.20288	10.9625	0.531332	2.291	8.7694	8.00608	5.47998	12.0915	10.8844	7.35961	13.6195	14.3395	16.4898	164.679	173.385	199.386	1444.14	1520.49	1748.5	1.44414	1.52049	1.7485	4.55424e+07	4.79501e+07	5.51406e+07	2778.99	2925.91	3364.68	0.00277899	0.00292591	0.00336468	0.114493	0.120546	0.138623	5.28671	21.0753	0.00605293	0.0241298	0.000146917	0.000585682	546.964	575.88	662.238	0.0225347
657	24190	19.861	1075.36	10.7536	15.1992	16.5262	19.3125	1.327	4.11332	96.0694	111.007	58.8003	148.562	172.9	94.4806	2.52611	1.8498	0.756093	375.284	274.811	112.327	36053.3	26400.9	10791.2	36.0533	26.4009	10.7912	1.13698e+09	8.32579e+08	3.4031e+08	69378.4	50804	20765.7	0.0693784	0.050804	0.0207657	2.86806	2.10021	0.858445	-26.7726	-70.0689	-0.767856	-2.00962	-0.0185744	-0.0486126	13655.1	9999.27	4087.13	0.564495
658	24173.4	0	3699.79	36.9979	14.7382	15.1411	17.0014	0.402978	2.26329	82.8711	120.159	105.211	110.281	159.595	139.257	7.17215	6.68287	4.22417	790.953	736.994	465.847	65547.1	61075.6	38605.2	65.5471	61.0756	38.6052	2.06709e+09	1.92608e+09	1.21745e+09	126134	117529	74289.1	0.126134	0.117529	0.0742891	5.2179	4.86194	3.07318	-6.82193	-41.1031	-0.355961	-2.14472	-0.00860478	-0.051845	24825.8	23132.2	14621.6	1.02699
659	4755.32	19.2155	3079.79	30.7979	-19.816	-17.9546	-14.6021	1.86134	5.21391	1.5025	2.61683	3.2301	16.1777	28.6004	37.0082	6.91967e-65	3.64309e-44	6.54432e-20	1.11944e-63	5.89368e-43	1.05872e-18	1.68196e-63	8.85522e-43	1.59072e-18	1.68196e-66	8.85522e-46	1.59072e-21	5.30422e-59	2.79258e-38	5.01649e-14	3.23664e-63	1.70403e-42	3.06106e-18	3.23664e-69	1.70403e-48	3.06106e-24	6.80634e-67	3.58342e-46	6.43713e-22	5.26483e+22	9.45755e+46	3.58342e-46	6.43713e-22	1.70403e-48	3.06106e-24	6.37037e-64	3.35389e-43	6.02481e-19	1.33963e-67
660	24120.6	36.0238	1371.05	13.7105	2.28558	3.88139	5.85398	1.5958	3.5684	754.331	839.224	898.867	1707.41	1893.44	2021.74	3.89675	3.39622	3.3681	6653.36	5798.75	5750.73	5.01884e+06	4.37418e+06	4.33796e+06	5018.84	4374.18	4337.96	1.58274e+11	1.37944e+11	1.36802e+11	9.65789e+06	8.41735e+06	8.34765e+06	9.65789	8.41735	8.34765	400.401	348.97	346.08	-12.8448	-13.5665	-51.4308	-54.3206	-1.24054	-1.31024	1.90087e+06	1.65671e+06	1.64299e+06	78.8072
661	24108.3	37.1013	2811.54	28.1154	18.9546	19.8208	21.7723	0.866225	2.81773	7.91412	9.21421	14.3214	10.852	12.5644	20.4692	2.83868	2.13736	1.37345	30.8054	23.1947	14.9048	243.798	183.566	117.958	0.243798	0.183566	0.117958	7.68841e+06	5.78892e+06	3.71992e+06	469.147	353.24	226.99	0.000469147	0.00035324	0.00022699	0.01946	0.0146523	0.00941544	-24.7058	-51.6164	-0.00480775	-0.0100446	-0.000115906	-0.000242157	92.3378	69.525	44.6763	0.00383013
662	24106.1	14.326	1216.55	12.1655	20.953	21.9958	24.5339	1.04276	3.58089	82.7584	76.3735	53.8184	129.878	121.99	91.2581	0.456917	0.392212	0.800494	59.3433	50.9396	103.966	4911.16	4215.68	8604.08	4.91116	4.21568	8.60408	1.54878e+08	1.32946e+08	2.71338e+08	9450.67	8112.35	16557.1	0.00945067	0.00811235	0.0165571	0.392045	0.336527	0.686841	-14.1611	75.1946	-0.055518	0.294796	-0.00133832	0.00710639	1860.09	1596.68	3258.77	0.0771625
663	24025.8	57.173	1559.85	15.5985	27.9719	29.1741	30.987	1.20223	3.01507	316.638	347.226	286.282	351.139	388.459	317.245	968.059	91794.1	3.0075e+09	339923	3.22325e+07	1.05605e+12	1.07633e+08	1.0206e+10	3.34386e+14	107633	1.0206e+07	3.34386e+11	3.3943e+12	3.21857e+14	1.05452e+19	2.0712e+08	1.96397e+10	6.43468e+14	207.12	19639.7	6.43468e+08	8620.73	817442	2.67823e+10	9382.29	3.10673e+08	808822	2.67823e+10	19432.6	6.43467e+08	4.07656e+07	3.86551e+09	1.26648e+14	1696.74
664	23962.5	0	3651.37	36.5137	18.8472	19.6523	21.9624	0.805038	3.1152	15.0281	16.5772	6.80193	24.9552	27.0134	10.8639	2.25382	1.72592	1.0349	56.2446	43.0706	25.826	845.249	647.269	388.116	0.845249	0.647269	0.388116	2.66558e+07	2.04123e+07	1.22396e+07	1626.53	1245.56	746.862	0.00162653	0.00124556	0.000746862	0.0678782	0.0519793	0.0311679	-23.4227	-54.0827	-0.0158989	-0.0367103	-0.000380978	-0.000879673	320.136	245.151	146.998	0.0133598
666	20889.4	14.2763	436.29	4.3629	22.8677	23.8442	26.5667	0.97655	3.69908	468.775	425.144	195.996	727.811	661.856	309.084	0.266445	0.352417	7.13058	193.921	256.493	5189.72	90905.5	120238	2.43281e+06	90.9055	120.238	2432.81	2.8668e+09	3.79181e+09	7.67211e+10	174932	231376	4.68152e+06	0.174932	0.231376	4.68152	8.3742	11.0763	224.11	32.2665	2576.2	2.70206	215.736	0.0564445	4.50659	34430.2	45539.7	921421	1.64822
667	23821.2	0	1211.14	12.1114	23.4643	24.4912	26.677	1.02687	3.21268	74.4299	44.8887	14.4146	158.106	100.922	39.9922	0.352208	0.591432	10.2376	55.6861	93.5088	1618.63	4144.71	6959.85	120474	4.14471	6.95985	120.474	1.30708e+08	2.19486e+08	3.79927e+09	7975.78	13393	231832	0.00797578	0.013393	0.231832	0.334819	0.562232	9.73216	67.9212	2806.69	0.227413	9.39734	0.00541725	0.223856	1569.8	2636.03	45629.3	0.0658993
668	23739.4	0	1488.12	14.8812	24.1504	25.0492	27.4991	0.898732	3.34867	193.156	171.39	125.182	276.154	251.219	179.908	0.547329	1.08907	80.81	151.147	300.752	22316	29194.9	58091.9	4.31046e+06	29.1949	58.0919	4310.46	9.2069e+08	1.83198e+09	1.35935e+11	56180.5	111788	8.29473e+06	0.0561805	0.111788	8.29473	2.36655	4.70895	349.408	98.9796	14664.4	2.3424	347.041	0.0556072	8.23855	11057.5	22002.1	1.63257e+06	0.465786
669	23739.4	0	3570.28	35.7028	26.8812	28.3742	30.4772	1.49298	3.59602	33.3861	21.2794	30.6115	54.5342	36.4211	50.3164	51.9525	3544.43	9.39367e+07	2833.19	193293	5.12276e+09	94589	6.45328e+06	1.71029e+11	94.589	6453.28	1.71029e+08	2.98296e+09	2.03511e+11	5393570905559343	182020	1.24182e+07	3.29116e+11	0.18202	12.4182	329116	7.66743	523.106	1.38637e+07	6722.44	1.80813e+08	515.438	1.38637e+07	12.2362	329116	35825.3	2.44416e+06	6.47768e+10	1.50911
670	23732.6	0	3103.39	31.0339	26.9042	28.2239	30.3488	1.31978	3.44465	95.0198	52.2009	79.6611	164.168	93.2407	137.284	43.0891	1658.59	3.34366e+07	7073.83	272287	5.48921e+09	672154	2.58727e+07	5.21583e+11	672.154	25872.7	5.21583e+08	2.1197e+10	8.15921e+11	1.64487e+16	1.29344e+06	4.97875e+07	1.0037e+12	1.29344	49.7875	1.0037e+06	54.5006	2097.85	4.22918e+07	3749.22	7.75987e+07	2043.35	4.22918e+07	48.494	1.0037e+06	254576	9.79921e+06	1.97548e+11	10.7269
671	23709.2	0	350.845	3.50845	26.1774	27.0547	28.7951	0.877265	2.61766	407.638	497.274	640.577	702.273	874.12	1147.11	2.65178	14.937	3403.62	1862.27	10489.8	2.39027e+06	759134	4.27606e+06	9.74364e+08	759.134	4276.06	974364	2.394e+10	1.3485e+11	3.07275e+13	1.46082e+06	8.22853e+06	1.87499e+09	1.46082	8.22853	1874.99	61.6141	347.061	79083	463.281	128252	285.446	79021.4	6.76771	1873.53	287520	1.61955e+06	3.69038e+08	12.1269
672	23692.8	66.5831	2164.58	21.6458	9.92334	11.4592	14.0044	1.53588	4.08109	58.1693	58.541	39.962	101.936	104.897	73.3827	12.4295	13.6918	12.5715	1267.02	1395.7	1281.49	73701.5	81186.7	74543.6	73.7015	81.1867	74.5436	2.32425e+09	2.5603e+09	2.35081e+09	141826	156230	143446	0.141826	0.15623	0.143446	5.98603	6.59397	6.05443	10.1561	1.14266	0.607947	0.0684	0.014404	0.00162059	27914.2	30749.2	28233.2	1.17817
674	23608.3	12.6484	1623.45	16.2345	12.3065	13.7362	16.1674	1.42972	3.86084	115.693	135.388	83.6775	203.489	237.666	149.884	3.8463	3.58533	2.34024	782.68	729.577	476.212	90550.6	84406.9	55094.5	90.5506	84.4069	55.0945	2.85561e+09	2.66186e+09	1.73746e+09	174249	162427	106020	0.174249	0.162427	0.10602	7.38085	6.88007	4.49079	-6.78484	-39.1562	-0.500779	-2.89006	-0.0118225	-0.0682293	34295.8	31968.9	20866.9	1.4527
675	21266.6	0	2184.22	21.8422	9.6803	11.1884	13.7056	1.50809	4.0253	60.4027	61.8245	43.8527	101.903	105.06	74.9698	3.49464	3.88893	3.72216	356.115	396.295	379.3	21510.3	23937.3	22910.7	21.5103	23.9373	22.9107	6.7835e+08	7.54886e+08	7.22513e+08	41392.9	46063.1	44087.8	0.0413929	0.0460631	0.0440878	1.94638	2.16599	2.0731	11.2827	6.51045	0.219605	0.126718	0.00467024	0.00269486	8146.98	9066.18	8677.38	0.383088
676	23567	14.2692	2216.76	22.1676	11.9886	13.1748	16.0052	1.18623	4.01669	4.87471	3.43159	4.44454	6.64666	4.63454	6.00031	5.35439	5.21105	3.39378	35.5888	34.636	22.5573	173.485	168.841	109.96	0.173485	0.168841	0.10996	5.47103e+06	5.32456e+06	3.46771e+06	333.842	324.905	211.6	0.000333842	0.000324905	0.0002116	0.0141657	0.0137864	0.00897864	-2.67714	-36.6169	-0.000379234	-0.00518702	-8.93741e-06	-0.000122243	65.7071	63.948	41.6472	0.00278809
677	23550.1	0	3281.08	32.8108	26.2879	27.8891	30.0458	1.60123	3.75792	47.7964	33.6502	53.7259	72.9723	50.9529	81.4842	14.1406	615.58	6.16644e+06	1031.87	44920.3	4.4998e+08	49319.7	2.14703e+06	2.15074e+10	49.3197	2147.03	2.15074e+07	1.55535e+09	6.77087e+10	6.78257e+14	94907.3	4.13159e+06	4.13873e+10	0.0949073	4.13159	41387.3	4.03001	175.438	1.75741e+06	4253.29	4.3608e+07	171.408	1.75741e+06	4.03668	41387.2	18679.7	813182	8.14587e+09	0.79319
679	23382.3	11.1803	1699.22	16.9922	17.6891	18.4309	20.4564	0.741784	2.76728	459.315	461.442	387.08	494.255	492.303	413.467	1.51401	1.18291	0.619361	748.308	584.66	306.122	343709	268543	140607	343.709	268.543	140.607	1.08392e+10	8.46878e+09	4.43417e+09	661408	516765	270573	0.661408	0.516765	0.270573	28.2867	22.1007	11.5717	-21.869	-59.0914	-6.18603	-16.715	-0.144644	-0.390835	130179	101710	53254.4	5.56741
680	23379.6	7.61222	2686.25	26.8625	-0.613992	1.44154	4.54517	2.05553	5.15917	316.205	337.531	398.05	421.217	451.545	532.058	6.7731	4.98154	3.79332	2852.94	2098.31	1597.81	902116	663497	505237	902.116	663.497	505.237	2.84491e+10	2.0924e+10	1.59331e+10	1.73597e+06	1.27678e+06	972241	1.73597	1.27678	0.972241	74.2512	54.611	41.585	-26.451	-43.9942	-19.6402	-32.6663	-0.459181	-0.763725	341674	251298	191357	14.6142
682	20949.3	33.6172	1772.96	17.7296	6.51621	8.30833	10.8473	1.79212	4.33111	32.2028	50.5069	33.9955	49.9784	77.5173	52.3218	4.00708	4.64996	5.79422	200.268	232.398	289.586	6449.17	7483.85	9325.47	6.44917	7.48385	9.32547	2.03381e+08	2.36011e+08	2.94088e+08	12410.3	14401.4	17945.2	0.0124103	0.0144014	0.0179452	0.592398	0.687439	0.856604	16.0435	44.5995	0.0950414	0.264206	0.00199105	0.00553493	2442.61	2834.49	3532	0.116596
683	23327.6	0	1379.43	13.7943	10.3933	12.267	14.7661	1.87374	4.37277	419.628	469.757	510.227	643.735	718.715	783.535	2.4932	2.67963	2.18717	1604.96	1724.97	1407.96	673487	723846	590818	673.487	723.846	590.818	2.12391e+10	2.28272e+10	1.8632e+10	1.29601e+06	1.39292e+06	1.13693e+06	1.29601	1.39292	1.13693	55.5569	59.711	48.7374	7.47737	-12.2747	4.15419	-6.81946	0.0969074	-0.159082	255081	274155	223771	10.9347
684	20808.1	50.0484	2630.55	26.3055	7.93691	9.87204	12.3958	1.93514	4.45894	20.2702	38.9638	25.6549	39.4374	70.6066	47.8082	9.4205	11.3156	12.667	371.519	446.259	499.553	7530.76	9045.74	10126	7.53076	9.04574	10.126	2.3749e+08	2.85267e+08	3.19335e+08	14491.6	17407	19485.8	0.0144916	0.017407	0.0194858	0.696443	0.836549	0.936453	20.1172	34.4622	0.140105	0.24001	0.00291532	0.00499415	2852.26	3426.05	3835.21	0.137074
685	23130.7	21.9246	1734.48	17.3448	11.0966	12.519	15.2473	1.42241	4.15065	90.8538	79.4604	59.5897	141.571	124.597	93.3637	4.69237	4.81254	3.61307	664.303	681.316	511.506	60354.5	61900.1	46472.3	60.3545	61.9001	46.4723	1.90334e+09	1.95208e+09	1.46555e+09	116142	119116	89427.8	0.116142	0.119116	0.0894278	5.02112	5.14971	3.8662	2.56093	-23.0012	0.128588	-1.15492	0.00297431	-0.0267139	22859.1	23444.5	17601.2	0.98826
686	23026.4	42.7949	2768.13	27.6813	25.8591	27.1798	29.6824	1.32075	3.82333	22.2149	16.9594	16.9882	32.3575	24.8966	23.7229	12.2493	151.715	1.48326e+06	396.356	4909.11	4.79946e+07	8804.99	109055	1.0662e+09	8.80499	109.055	1.0662e+06	2.77674e+08	3.43917e+09	3.36235e+13	16943.7	209858	2.05171e+09	0.0169437	0.209858	2051.71	0.735837	9.11379	89102.3	1138.56	1.21089e+07	8.37796	89101.6	0.192914	2051.69	3334.87	41304.4	4.03819e+08	0.144828
687	22971.8	4.54693	2175.04	21.7504	-0.985568	0.541063	3.70172	1.52663	4.68729	157.014	155.03	178.57	196.839	194.887	224.016	5.15308	4.15021	2.84748	1014.32	816.921	560.495	159263	128268	88005.5	159.263	128.268	88.0055	5.02252e+09	4.04506e+09	2.77534e+09	306474	246829	169351	0.306474	0.246829	0.169351	13.3413	10.7449	7.37213	-19.4616	-44.742	-2.59643	-5.96917	-0.0596446	-0.137123	60320.4	48581.1	33331.8	2.62585
689	21581.4	6.79587	2373.15	23.7315	-13.085	-10.6508	-6.50308	2.43417	6.58188	126.02	153.67	201.024	197.75	241.549	314.993	2.98817e-13	4.25555e-06	0.703122	5.90909e-11	0.000841533	139.042	7.44663e-09	0.10605	17522.1	7.44663e-12	0.00010605	17.5221	0.000234837	3344.39	5.52576e+08	1.43298e-08	0.204075	33718.2	1.43298e-14	2.04075e-07	0.0337182	6.63985e-13	9.45603e-06	1.56237	1.42413e+09	2.35302e+14	9.45603e-06	1.56237	2.04075e-07	0.0337182	2.82039e-09	0.0401662	6636.44	1.30686e-13
690	22841.2	27.0338	952.218	9.52218	3.45754	5.25927	8.27641	1.80173	4.81887	386.475	437.044	448.542	628.294	710.672	728.958	2.36367	2.2496	2.73381	1485.08	1413.41	1717.63	573946	546247	663823	573.946	546.247	663.823	1.81e+10	1.72264e+10	2.09343e+10	1.10446e+06	1.05116e+06	1.27741e+06	1.10446	1.05116	1.27741	48.3539	46.0203	55.9258	-4.82608	15.6595	-2.3336	7.57195	-0.0533022	0.172952	217381	206890	251421	9.51704
691	22818	100	3036.36	30.3636	9.53246	11.2262	13.7318	1.69373	4.19939	67.78	63.5472	53.9481	98.0869	92.313	78.3132	34.7089	39.2135	37.3759	3404.49	3846.32	3666.08	230756	260704	248487	230.756	260.704	248.487	7.27713e+09	8.22156e+09	7.83629e+09	444050	501680	478170	0.44405	0.50168	0.47817	19.4605	21.9862	20.9559	12.9781	7.68384	2.52562	1.49532	0.0576295	0.0341201	87398.3	98741	94113.8	3.83024
692	22782	15.6124	5854.22	58.5422	-5.9808	-3.78344	-0.0417086	2.19736	5.9391	167.49	192.124	221.59	231.256	266.465	307.435	9.10671	36.3868	36.1002	2105.98	8414.66	8348.38	352730	1.40937e+06	1.39827e+06	352.73	1409.37	1398.27	1.11237e+10	4.44458e+10	4.40957e+10	678767	2.71208e+06	2.69072e+06	0.678767	2.71208	2.69072	29.794	119.045	118.107	299.56	296.413	89.2508	88.3132	2.03332	2.01196	133595	533794	529590	5.86407
693	22772.9	0	1760.09	17.6009	20.7965	21.7271	23.876	0.930586	3.07952	320.296	232.939	230.011	455.502	332.574	326.765	0.473958	0.401651	0.542717	215.889	182.953	247.209	69148.2	58598.9	79179.8	69.1482	58.5989	79.1798	2.18066e+09	1.84797e+09	2.49701e+09	133064	112763	152368	0.133064	0.112763	0.152368	5.84307	4.95164	6.69074	-15.2562	14.5073	-0.891427	0.847674	-0.0203004	0.019304	26189.7	22194.2	29989.1	1.15004
694	22761.7	0	324.659	3.24659	20.3882	21.2772	23.6255	0.88902	3.23734	139.333	122.337	92.345	191.601	168.331	126.195	0.253889	0.206808	0.235907	48.6453	39.6245	45.2	6777.9	5521	6297.85	6.7779	5.521	6.29785	2.13748e+08	1.7411e+08	1.98609e+08	13042.9	10624.2	12119.1	0.0130429	0.0106242	0.0121191	0.573018	0.466757	0.532434	-18.544	-7.08262	-0.106261	-0.0405847	-0.00241868	-0.000923779	2567.11	2091.07	2385.29	0.112782
695	20372.8	11.1415	1877.63	18.7763	2.96518	5.06369	7.27317	2.0985	4.30799	106.929	143.321	136.43	165.317	220.28	210.732	2.88061	2.6293	2.92349	476.214	434.667	483.303	50921.1	46478.5	51679.1	50.9211	46.4785	51.6791	1.60585e+09	1.46575e+09	1.62975e+09	97988.8	89439.8	99447.4	0.0979888	0.0894398	0.0994474	4.80978	4.39016	4.88138	-8.72445	1.48853	-0.419627	0.0715953	-0.00854899	0.0014586	19286.2	17603.6	19573.3	0.946665
696	22604.6	12.2813	1370.47	13.7047	14.8816	16.4094	18.7663	1.52783	3.88474	238.673	283.481	271.432	410.784	482.389	464.805	2.67453	1.90784	0.907814	1098.66	783.71	372.916	262219	187050	89004.8	262.219	187.05	89.0048	8.26935e+09	5.89882e+09	2.80686e+09	504596	359946	171274	0.504596	0.359946	0.171274	22.3227	15.9236	7.57697	-28.6665	-66.0571	-6.39914	-14.7457	-0.14465	-0.333321	99314.9	70844.8	33710.4	4.39357
698	22482	0	1453.83	14.5383	18.0605	19.2596	21.809	1.1991	3.74855	30.4703	24.3891	19.6707	52.4227	42.084	34.072	0.955004	0.63733	0.340355	50.0638	33.4105	17.8423	1525.46	1018.03	543.662	1.52546	1.01803	0.543662	4.8107e+07	3.21046e+07	1.71449e+07	2935.49	1959.02	1046.18	0.00293549	0.00195902	0.00104618	0.130571	0.0871375	0.0465343	-33.2642	-64.3608	-0.0434333	-0.0840364	-0.000976465	-0.0018893	577.765	385.576	205.91	0.025699
699	22399.7	28.6385	549.007	5.49007	22.708	23.833	26.0908	1.12495	3.38277	53.4226	38.79	35.7602	82.6309	62.3508	56.3009	0.365399	0.490068	4.31628	30.1933	40.4948	356.658	1613	2163.33	19053.6	1.613	2.16333	19.0536	5.08677e+07	6.82229e+07	6.00874e+08	3103.95	4162.96	36665.3	0.00310395	0.00416296	0.0366653	0.138571	0.185849	1.63687	34.1184	1081.25	0.0472782	1.4983	0.00105902	0.0335614	610.921	819.357	7216.5	0.0272736
700	22213.9	0	5720.67	57.2067	-14.3719	-11.5387	-7.4537	2.83319	6.9182	74.6956	102.472	154.167	102.94	140.807	210.827	3.22322e-18	1.46158e-07	0.739926	3.31797e-16	1.50454e-05	76.1677	2.47838e-14	0.00112382	5689.39	2.47838e-17	1.12382e-06	5.68939	7.81581e-10	35.4409	1.79421e+08	4.76921e-14	0.00216261	10948.2	4.76921e-20	2.16261e-09	0.0109482	2.14695e-18	9.73536e-08	0.492855	4.53452e+12	2.29561e+19	9.73536e-08	0.492855	2.16261e-09	0.0109482	9.38679e-15	0.000425646	2154.84	4.22563e-19
701	22213.5	62.4004	2331.29	23.3129	24.9104	26.0913	28.6412	1.18084	3.73081	15.3971	20.6512	19.874	22.3347	30.1094	29.4567	4.65764	20.0329	16136.7	104.027	447.43	360410	1601.71	6889.11	5.54925e+06	1.60171	6.88911	5549.25	5.05115e+07	2.17255e+08	1.75001e+11	3082.21	13256.9	1.06786e+07	0.00308221	0.0132569	10.6786	0.138754	0.596795	480.725	330.109	346357	0.458041	480.586	0.0101747	10.6755	606.644	2609.23	2.10176e+06	0.0273097
702	22177.6	57.1523	2254.03	22.5403	25.2391	26.46	29.0256	1.22089	3.78657	15.4825	15.2329	19.437	24.7179	25.2491	32.1265	5.62796	32.9253	67288.3	139.111	813.843	1.66322e+06	2153.8	12600.4	2.57509e+07	2.1538	12.6004	25750.9	6.79221e+07	3.97365e+08	8.12081e+11	4144.61	24247.2	4.95532e+07	0.00414461	0.0242472	49.5532	0.186883	1.09332	2234.38	485.03	1.19551e+06	0.906439	2234.2	0.0201026	49.5491	815.745	4772.35	9.7531e+06	0.0367824
703	22177.6	71.4549	1829.13	18.2913	23.5712	24.6802	27.3095	1.10904	3.73834	9.16808	11.0558	8.02947	13.1715	16.35	11.8843	1.87863	3.51068	220.411	24.7444	46.241	2903.15	226.859	423.942	26616.3	0.226859	0.423942	26.6163	7.15422e+06	1.33694e+07	8.39373e+08	436.55	815.802	51218.5	0.00043655	0.000815802	0.0512185	0.0196843	0.036785	2.30947	86.8747	11632.6	0.0171007	2.28979	0.000379252	0.050782	85.9222	160.567	10080.9	0.00387428
704	22177.1	0	378.318	3.78318	21.1735	22.2962	24.5635	1.12277	3.39008	52.6995	46.608	40.3991	75.5964	67.7931	59.083	0.21589	0.192177	0.404551	16.3205	14.5279	30.5826	860.083	765.614	1611.69	0.860083	0.765614	1.61169	2.71236e+07	2.41444e+07	5.08262e+07	1655.08	1473.29	3101.41	0.00165508	0.00147329	0.00310141	0.07463	0.0664329	0.139847	-10.9837	87.3875	-0.00819715	0.0652173	-0.000181789	0.00144633	325.754	289.974	610.423	0.0146887
707	21943.2	85.9096	12477	124.77	25.6688	27.1909	30.325	1.52216	4.65625	1.12576	2.47073	3.9266	11.2363	15.5973	17.6963	2894.79	47934	1.66201e+10	32526.6	538599	1.86747e+11	36617.2	606334	2.10233e+11	36.6172	606.334	2.10233e+08	1.15476e+09	1.91213e+10	6629914265628854	70463.5	1.16678e+06	4.04557e+11	0.0704635	1.16678	404557	3.21117	53.1729	1.84365e+07	1555.87	5.74137e+08	49.9617	1.84365e+07	1.09632	404557	13868.7	229647	7.96253e+10	0.632025
709	21896.5	0	3707.27	37.0727	7.68249	9.23124	12.1371	1.54875	4.45463	4.80583	3.50165	6.90336	6.352	4.41672	8.6939	6.28889	7.29338	8.66614	39.947	46.3275	55.0473	191.979	222.642	264.548	0.191979	0.222642	0.264548	6.05424e+06	7.02125e+06	8.34279e+06	369.43	428.436	509.077	0.00036943	0.000428436	0.000509077	0.0168717	0.0195665	0.0232493	15.9724	37.8008	0.00269481	0.00637762	5.90068e-05	0.000139647	72.7114	84.3252	100.197	0.00332069
710	21883.3	71.4582	4149.12	41.4912	22.5659	24.057	26.9537	1.49116	4.38779	14.2585	6.11646	13.4649	23.8677	10.1792	22.1816	4.98425	7.54181	306.998	118.963	180.006	7327.36	1696.23	2566.61	104477	1.69623	2.56661	104.477	5.34924e+07	8.09407e+07	3.29479e+09	3264.11	4939	201048	0.00326411	0.004939	0.201048	0.14916	0.225698	9.1873	51.3126	6059.36	0.0765379	9.03814	0.0016749	0.197784	642.443	972.098	39570.4	0.0293578
712	21760.8	29.5611	2235.76	22.3576	-0.182309	1.86506	5.33116	2.04737	5.51347	222.197	253.79	268.277	348.968	396.632	415.967	7.56805	5.57376	4.50115	2641	1945.06	1570.75	586823	432187	349017	586.823	432.187	349.017	1.85061e+10	1.36294e+10	1.10066e+10	1.12924e+06	831668	671623	1.12924	0.831668	0.671623	51.8933	38.2186	30.8639	-26.3515	-40.5243	-13.6746	-21.0294	-0.297571	-0.457617	222258	163690	132189	10.2137
714	21728.3	0	1538.87	15.3887	0.0268598	1.44016	4.26848	1.4133	4.24162	275.468	296.706	322.548	371.348	398.61	433.58	2.96483	2.39013	1.83226	1100.99	887.57	680.405	303287	244497	187430	303.287	244.497	187.43	9.56445e+09	7.71047e+09	5.91079e+09	583623	470493	360676	0.583623	0.470493	0.360676	26.86	21.6534	16.5994	-19.3841	-38.2004	-5.20657	-10.2606	-0.11313	-0.222946	114869	92602.7	70988.6	5.2866
716	21639.7	0	3094.72	30.9472	19.7485	20.6264	22.9605	0.877927	3.21202	6.66691	8.71734	4.78879	10.6534	13.613	7.37262	1.24467	0.966558	0.802268	13.2601	10.2972	8.54692	88.4037	68.6503	56.9816	0.0884037	0.0686503	0.0569816	2.7879e+06	2.16496e+06	1.79697e+06	170.118	132.106	109.651	0.000170118	0.000132106	0.000109651	0.00786135	0.00610477	0.00506712	-22.3445	-35.5439	-0.00175658	-0.00279423	-3.80119e-05	-6.04664e-05	33.4827	26.0011	21.5816	0.00154728
717	21636.2	33.3329	1767.41	17.6741	27.0989	28.0928	29.9771	0.993844	2.87819	915.233	966.975	803.218	1423.34	1510.09	1247.06	62.5698	1000.73	3.58429e+06	89058.1	1.42439e+06	5.10166e+09	8.1509e+07	1.30364e+09	4.66921e+12	81509	1.30364e+06	4.66921e+09	2.57047e+12	4.11117e+13	1.47248e+17	1.5685e+08	2.50864e+09	8.98509e+12	156.85	2508.64	8.98509e+06	7249.41	115946	4.1528e+08	1499.39	5.72836e+06	108697	4.15272e+08	2351.79	8.98493e+06	3.08713e+07	4.93752e+08	1.76845e+12	1426.83
718	21634.1	33.3304	1410.65	14.1065	25.8851	26.7697	28.6033	0.884615	2.71817	842.725	859.113	844.198	1294.65	1317.86	1301.1	5.30633	25.1938	5063.35	6869.83	32617	6.55525e+06	5.78937e+06	2.74872e+07	5.52427e+09	5789.37	27487.2	5.52427e+06	1.82574e+11	8.66836e+11	1.74213e+14	1.11406e+07	5.28943e+07	1.06305e+10	11.1406	52.8943	10630.5	514.957	2444.95	491377	374.787	95320.9	1929.99	490862	41.7537	10619.4	2.19271e+06	1.04107e+07	2.0923e+09	101.354
720	21564.7	5.97555	2754.08	27.5408	-14.4413	-11.917	-7.50249	2.52425	6.93879	79.3792	96.2558	133.522	113.862	138.236	190.676	3.56396e-19	3.09929e-09	0.166322	4.05798e-17	3.52891e-07	18.9377	3.2212e-15	2.80122e-05	1503.26	3.2212e-18	2.80122e-08	1.50326	1.01584e-10	0.883393	4.74068e+07	6.19863e-15	5.39046e-05	2892.76	6.19863e-21	5.39046e-11	0.00289276	2.87443e-19	2.49967e-09	0.134143	8.69621e+11	4.66677e+19	2.49967e-09	0.134143	5.39046e-11	0.00289276	1.22002e-15	1.06096e-05	569.355	5.65747e-20
721	19939.2	7.80969	1607.87	16.0787	-2.59731	-0.824753	1.40808	1.77255	4.00539	257.666	301.839	327.855	708.093	816.377	885.992	4.32009	3.95322	2.8443	3059.02	2799.25	2014.03	788207	721272	518948	788.207	721.272	518.948	2.48569e+10	2.2746e+10	1.63655e+10	1.51677e+06	1.38796e+06	998625	1.51677	1.38796	0.998625	76.0698	69.6099	50.0836	-8.49212	-34.161	-6.45994	-25.9862	-0.128806	-0.518143	298531	273180	196550	14.9721
722	18459.1	0	5822.37	58.2237	27.324	28.3322	30.3106	1.00813	2.98654	15.8735	15.0044	12.1176	27.7543	26.0596	20.9716	446.463	9270.33	1.01943e+08	12391.3	257291	2.82935e+09	196692	4.0841e+06	4.49116e+10	196.692	4084.1	4.49116e+07	6.20288e+09	1.28796e+11	1.41633e+15	378500	7.85914e+06	8.64245e+10	0.3785	7.85914	86424.5	20.5048	425.76	4.68195e+06	1976.39	2.28333e+07	405.255	4.68193e+06	7.48064	86424.2	74496.6	1.54684e+06	1.70101e+10	4.03577
723	18444.3	0	892.719	8.92719	25.781	26.6511	28.5918	0.870049	2.81084	21.0682	19.7283	15.4687	71.4445	67.4716	50.2408	1.84705	7.98987	1957.81	131.962	570.832	139875	2780.2	12026.4	2.94692e+06	2.7802	12.0264	2946.92	8.76764e+07	3.79265e+08	9.29341e+10	5350.01	23142.8	5.67084e+06	0.00535001	0.0231428	5.67084	0.290064	1.25474	307.458	332.574	105897	0.964676	307.168	0.0177928	5.66549	1052.99	4554.98	1.11614e+06	0.0570905
724	21508.8	25.0159	2122.21	21.2221	16.397	17.52	19.686	1.12297	3.28898	142.446	148.301	128.48	198.684	208.35	179.849	3.5328	2.5371	1.23496	701.911	504.081	245.366	99984.8	71804.5	34951.6	99.9848	71.8045	34.9516	3.15312e+09	2.26443e+09	1.10223e+09	192403	138175	67258.3	0.192403	0.138175	0.0672583	8.94534	6.42414	3.12702	-28.1846	-65.0431	-2.52121	-5.81833	-0.0542281	-0.125145	37869	27195.8	13237.8	1.76063
725	19114.7	0	1674.86	16.7486	7.13204	9.05393	11.1922	1.92189	4.06016	344.973	385.464	375.519	661.003	732.601	715.579	2.09989	2.50846	2.96044	1388.04	1658.1	1956.86	478835	571999	675066	478.835	571.999	675.066	1.51006e+10	1.80386e+10	2.12889e+10	921436	1.10071e+06	1.29905e+06	0.921436	1.10071	1.29905	48.2056	57.5846	67.9606	19.4564	40.9807	9.37905	19.755	0.179278	0.377611	181358	216643	255679	9.48786
726	21491.1	0	1431.03	14.3103	-0.495066	1.07678	4.0118	1.57185	4.50687	355.806	392.356	367.496	555.094	614.057	578.998	3.02263	2.38458	1.74885	1677.84	1323.67	970.777	596988	470969	345409	596.988	470.969	345.409	1.88266e+10	1.48525e+10	1.08928e+10	1.1488e+06	906298	664679	1.1488	0.906298	0.664679	53.4546	42.1708	30.9281	-21.1091	-42.1414	-11.2838	-22.5265	-0.242501	-0.48412	226108	178378	130823	10.521
727	21489.5	0	990.854	9.90854	25.3645	26.2041	28.5517	0.839621	3.18723	707.805	781.648	414.567	1077.72	1205.83	640.392	1.16751	3.78633	1805.39	1258.25	4080.62	1.94572e+06	890596	2.88829e+06	1.37719e+09	890.596	2888.29	1.37719e+06	2.80858e+10	9.1085e+10	4.3431e+13	1.7138e+06	5.55801e+06	2.65016e+09	1.7138	5.55801	2650.16	79.7505	258.638	123323	224.309	154537	178.888	123244	3.84421	2648.45	337311	1.09393e+06	5.21606e+08	15.6965
728	21444.9	0	647.213	6.47213	27.1041	28.2994	30.5833	1.19531	3.47923	149.319	121.722	75.9655	215.513	175.491	109.965	19.2228	609.316	4.13443e+07	4142.78	131316	8.91026e+09	618595	1.9608e+07	1.33047e+12	618.595	19608	1.33047e+09	1.9508e+10	6.18357e+11	4.19578e+16	1.19038e+06	3.77321e+07	2.56026e+12	1.19038	37.7321	2.56026e+06	55.5087	1759.49	1.19388e+08	3069.76	2.15079e+08	1703.98	1.19388e+08	36.5417	2.56026e+06	234291	7.42646e+06	5.03913e+11	10.9253
729	18357.6	0	317.927	3.17927	25.6027	26.8221	29.2353	1.21939	3.63256	702.618	684.445	534.759	1148.2	1114.5	863.443	1.08559	8.47875	21365.5	1246.47	9735.28	2.45318e+07	875795	6.84018e+06	1.72365e+10	875.795	6840.18	1.72365e+07	2.76191e+10	2.15712e+11	5.43569e+14	1.68532e+06	1.31627e+07	3.31686e+10	1.68532	13.1627	33168.6	91.8046	717.017	1.8068e+06	681.025	1.96799e+06	625.212	1.80671e+06	11.4774	33166.9	331705	2.5907e+06	6.52827e+09	18.069
730	18342.2	0	363.955	3.63955	26.1825	27.3857	29.6286	1.20322	3.44609	762.694	752.197	600.913	1387.87	1374.18	1108.74	2.60105	32.6889	145047	3609.92	45367.9	2.01306e+08	2.75326e+06	3.46018e+07	1.53535e+11	2753.26	34601.8	1.53535e+08	8.68269e+10	1.0912e+12	4841869107532537	5.29818e+06	6.65852e+07	2.95451e+11	5.29818	66.5852	295451	288.853	3630.17	1.61077e+07	1156.76	5.57636e+06	3341.32	1.61075e+07	61.2871	295446	1.04279e+06	1.31054e+07	5.81508e+10	56.8522
731	3361.18	58.2941	3548.7	35.487	-20.4863	-18.3431	-14.3247	2.14316	6.1616	0.305501	0.490205	0.588089	16.1914	25.2887	31.385	1.54928e-73	1.34926e-47	4.23235e-18	2.5085e-72	2.18464e-46	6.85276e-17	7.66349e-73	6.67411e-47	2.09353e-17	7.66349e-76	6.67411e-50	2.09353e-20	2.41676e-68	2.10475e-42	6.60215e-13	1.47471e-72	1.28432e-46	4.02863e-17	1.47471e-78	1.28432e-52	4.02863e-23	4.38747e-76	3.82103e-50	1.19858e-20	8.70897e+27	2.73182e+57	3.82103e-50	1.19858e-20	1.28432e-52	4.02863e-23	2.90253e-73	2.5278e-47	7.92918e-18	8.63544e-77
732	21348.7	28.3481	1354.48	13.5448	-9.7043	-7.79276	-4.76477	1.91154	4.93952	103.968	123.677	134.524	145.725	174.517	190.115	0.000244387	0.068521	3.08574	0.0356132	9.98521	449.668	3.70263	1038.14	46751.1	0.00370263	1.03814	46.7511	116766	3.27388e+07	1.47434e+09	7.12508	1997.72	89964.4	7.12508e-06	0.00199772	0.0899644	0.000333748	0.0935759	4.21404	27937.9	1.26254e+06	0.0932422	4.21371	0.0019906	0.0899572	1.40236	393.193	17706.9	6.56884e-05
733	21347.3	0	780.468	7.80468	17.3235	18.7862	21.3883	1.46272	4.06481	28.218	14.1944	14.3181	45.3144	22.1251	22.0996	0.855175	0.52727	0.253584	38.7517	23.8929	11.491	1093.5	674.211	324.253	1.0935	0.674211	0.324253	3.44845e+07	2.12619e+07	1.02257e+07	2104.25	1297.4	623.97	0.00210425	0.0012974	0.00062397	0.0985718	0.0607759	0.0292294	-38.3436	-70.3471	-0.037796	-0.0693424	-0.000806843	-0.00148028	414.159	255.356	122.81	0.019401
734	21342.4	66.6581	287.324	2.87324	26.814	27.6999	30.2418	0.885858	3.42782	14.2745	21.9783	5.03171	21.0194	35.6696	9.15625	29.0646	262.894	1.43819e+07	610.921	5525.89	3.02299e+08	8720.62	78879.5	4.31517e+09	8.72062	78.8795	4.31517e+06	2.75014e+08	2.48754e+09	1.36083e+14	16781.3	151790	8.3038e+09	0.0167813	0.15179	8303.8	0.78629	7.11213	389075	804.517	4.94823e+07	6.32584	389074	0.135009	8303.79	3302.91	29875.4	1.63436e+09	0.154758
735	18264.6	66.6923	11594.2	115.942	26.6426	27.6584	29.7596	1.01587	3.11701	4.89408	6.93837	7.12737	8.50312	12.0576	12.302	6243.74	71299.1	2.96513e+08	53091.2	606264	2.52128e+09	259832	2.9671e+06	1.23394e+10	259.832	2967.1	1.23394e+07	8.19408e+09	9.35706e+10	3.89134e+14	500003	5.70968e+06	2.37449e+10	0.500003	5.70968	23744.9	27.3755	312.609	1.30005e+06	1041.93	4.74886e+06	285.234	1.30003e+06	5.20968	23744.4	98410.9	1.12378e+06	4.6735e+09	5.38807
736	21305.9	0	2753.59	27.5359	18.2552	19.265	21.6121	1.00983	3.35691	0.850362	0.874088	0.573368	1.31936	1.34227	0.893428	1.71861	1.22205	0.668335	2.26746	1.61232	0.881774	1.92816	1.37105	0.749827	0.00192816	0.00137105	0.000749827	60806.5	43237.6	23646.5	3.71041	2.63836	1.44291	3.71041e-06	2.63836e-06	1.44291e-06	0.00017415	0.000123833	6.77237e-05	-28.8931	-61.1118	-5.03173e-05	-0.000106426	-1.07205e-06	-2.2675e-06	0.730286	0.519283	0.283995	3.42763e-05
737	21272.6	33.3154	1213.09	12.1309	27.6436	28.5435	31.0016	0.899891	3.35797	61.0454	72.3892	41.3428	100.318	123.113	70.7951	192.17	3645.17	1.76331e+09	19278.1	365675	1.76891e+11	1.17684e+06	2.23228e+07	1.07984e+13	1176.84	22322.8	1.07984e+10	3.71128e+10	7.03972e+11	3.40539e+17	2.26462e+06	4.29564e+07	2.07797e+13	2.26462	42.9564	2.07797e+07	106.457	2019.33	9.76827e+08	1796.84	9.17578e+08	1912.87	9.76827e+08	40.6917	2.07797e+07	445725	8.4547e+06	4.08987e+12	20.953
738	21231.4	16.6812	1184.7	11.847	24.9714	25.8435	27.7423	0.872093	2.77088	57.9728	41.118	30.8445	104.228	74.4642	55.2592	1.16541	3.25641	184.33	121.469	339.41	19212.3	7041.89	19676.6	1.11379e+06	7.04189	19.6766	1113.79	2.22073e+08	6.2052e+08	3.51246e+10	13550.9	37864.1	2.1433e+06	0.0135509	0.0378641	2.1433	0.638246	1.7834	100.95	179.422	15716.7	1.14515	100.311	0.0243132	2.12975	2667.1	7452.44	421847	0.12562
739	18592.6	28.3505	2898.59	28.9859	18.9042	19.8166	21.8199	0.912392	2.91577	9.28903	8.4878	13.3038	17.2811	16.3585	25.1998	2.47524	1.83465	1.17195	42.7749	31.7048	20.2526	397.337	294.506	188.127	0.397337	0.294506	0.188127	1.25304e+07	9.28755e+06	5.93278e+06	764.607	566.726	362.018	0.000764607	0.000566726	0.000362018	0.0411243	0.0304813	0.0194711	-25.88	-52.6531	-0.010643	-0.0216532	-0.000197881	-0.000402589	150.491	111.544	71.2526	0.00809412
741	19495.2	8.34332	748.655	7.48655	6.29731	7.68269	10.0597	1.38539	3.76239	184.171	199.843	190.42	243.673	263.735	248.145	1.45302	1.61059	2.01164	354.063	392.457	490.182	65208.2	72279.3	90277.4	65.2082	72.2793	90.2774	2.05641e+09	2.2794e+09	2.84699e+09	125482	139089	173723	0.125482	0.139089	0.173723	6.43654	7.13451	8.91106	10.8439	38.445	0.697974	2.47452	0.0136072	0.0482414	24697.4	27375.6	34192.3	1.26684
743	21112.3	23.4606	4967.21	49.6721	-15.6208	-12.6591	-8.64567	2.96172	6.97518	48.3356	66.252	101.582	71.1121	97.9974	150.759	2.95435e-25	5.46315e-11	0.0472809	2.1009e-23	3.88496e-09	3.36224	1.01548e-21	1.87782e-07	162.516	1.01548e-24	1.87782e-10	0.162516	3.20243e-17	0.00592189	5.12511e+06	1.95412e-21	3.61354e-07	312.734	1.95412e-27	3.61354e-13	0.000312734	9.25584e-26	1.71158e-11	0.0148129	1.84919e+16	1.60038e+25	1.71158e-11	0.0148129	3.61354e-13	0.000312734	3.84612e-22	7.11219e-08	61.5525	1.82174e-26
744	21064.9	42.4004	2368.42	23.6842	-10.9587	-8.33958	-4.10711	2.61907	6.85155	61.3358	73.4168	92.0962	94.7245	113.078	142.939	1.67185e-06	0.0410886	9.09957	0.000158365	3.8921	861.952	0.00971346	238.725	52868.5	9.71346e-06	0.238725	52.8685	306.324	7.52843e+06	1.66726e+09	0.0186919	459.385	101736	1.86919e-08	0.000459385	0.101736	8.87349e-07	0.0218081	4.82967	2.45757e+06	5.44281e+08	0.0218072	4.82967	0.000459366	0.101736	0.00367895	90.4165	20023.8	1.74649e-07
745	21060.7	0	3190.67	31.9067	26.7783	28.0312	29.9723	1.25292	3.19398	233.166	217.548	286.698	337.685	314.995	410.116	33.8678	903.574	3.84386e+06	11436.6	305123	1.29801e+09	2.66664e+06	7.11443e+07	3.02652e+11	2666.64	71144.3	3.02652e+08	8.40951e+10	2.24361e+12	9544440736448106	5.13148e+06	1.36905e+08	5.82402e+11	5.13148	136.905	582402	243.652	6500.5	2.76535e+07	2567.94	1.13495e+07	6256.85	2.76533e+07	131.773	582397	1.00998e+06	2.69457e+07	1.14629e+11	47.9558
747	21035.9	0	623.109	6.23109	24.8161	25.8459	28.6876	1.02987	3.87156	196.349	157.856	44.2342	378.189	317.007	88.0867	0.557172	1.79715	2512.16	210.716	679.662	950071	41374	133451	1.86546e+08	41.374	133.451	186546	1.30477e+09	4.20851e+09	5.8829e+12	79617	256803	3.58975e+08	0.079617	0.256803	358.975	3.78481	12.2078	17064.8	222.548	450777	8.42303	17061	0.177186	358.895	15670.3	50544.2	7.06536e+07	0.744929
748	21009.8	0	1093.07	10.9307	24.7263	25.8175	27.7443	1.09121	3.01807	22.4737	26.8517	73.2781	38.8835	47.2659	139.026	0.655739	2.19042	129.441	25.4974	85.1711	5033.1	573.021	1914.11	113112	0.573021	1.91411	113.112	1.80708e+07	6.03633e+07	3.56711e+09	1102.68	3683.37	217665	0.00110268	0.00368337	0.217665	0.052484	0.175316	10.3601	234.038	19639.6	0.122832	10.3077	0.00258069	0.216562	217.03	724.963	42841	0.0103299
749	20852.6	8.97448	2680.64	26.8064	-4.9417	-2.82674	1.01947	2.11496	5.96117	274.42	312.52	342.243	258.556	295.394	329.529	3.77845	7.53631	5.34298	976.941	1948.56	1381.46	268092	534723	379100	268.092	534.723	379.1	8.45454e+09	1.6863e+10	1.19553e+10	515896	1.02898e+06	729512	0.515896	1.02898	0.729512	24.7401	49.3456	34.9843	99.4554	41.4068	24.6054	10.2441	0.513086	0.213616	101539	202525	143583	4.86937
750	20782.4	89.809	5118.57	51.1857	9.40329	11.3426	13.8093	1.93934	4.40605	4.02726	3.28068	5.29124	3.89423	2.76624	5.17501	80.6066	92.6199	87.1904	313.9	360.683	339.539	1264.16	1452.56	1367.41	1.26416	1.45256	1.36741	3.98665e+07	4.5808e+07	4.31227e+07	2432.65	2795.21	2631.35	0.00243265	0.00279521	0.00263135	0.117053	0.134498	0.126614	14.9036	8.16787	0.0174452	0.00956076	0.000362553	0.000198696	478.796	550.154	517.904	0.0230385
751	20709.2	16.6461	2700.13	27.0013	26.3683	27.7257	29.7463	1.3574	3.37799	74.8161	35.2675	62.0806	148.448	75.9197	126.542	16.2619	377.659	1.2078e+06	2414.05	56062.8	1.79295e+08	180609	4.1944e+06	1.34141e+10	180.609	4194.4	1.34141e+07	5.6957e+09	1.32274e+11	4.23028e+14	347551	8.07139e+06	2.58132e+10	0.347551	8.07139	25813.2	16.7825	389.75	1.24646e+06	2222.36	7.42705e+06	372.967	1.24644e+06	7.72384	25812.8	68405.3	1.58862e+06	5.08057e+09	3.30314
752	20679	0	3284.69	32.8469	16.6845	17.3706	19.1389	0.686189	2.45449	11.0011	15.1508	12.3398	23.7652	31.8157	25.3817	3.67329	2.99277	1.66244	87.2966	71.1238	39.5083	960.359	782.441	434.635	0.960359	0.782441	0.434635	3.02859e+07	2.46751e+07	1.37066e+07	1848.04	1505.67	836.379	0.00184804	0.00150567	0.000836379	0.0893683	0.0728117	0.0404459	-18.5262	-54.7425	-0.0165566	-0.0489224	-0.000342373	-0.00101167	363.734	296.347	164.617	0.0175895
754	20631.4	100	562.967	5.62967	24.7766	25.7927	27.5012	1.01612	2.72454	589.571	650.124	718.351	955.034	1054.88	1179.45	3.37126	10.4289	322.462	3219.67	9959.92	307963	1.89823e+06	5.87208e+06	1.81566e+08	1898.23	5872.08	181566	5.98625e+10	1.85182e+11	5.72587e+12	3.65281e+06	1.12998e+07	3.49392e+08	3.65281	11.2998	349.392	177.051	547.699	16935	209.346	9465.03	370.648	16757.9	7.647	345.74	718949	2.22404e+06	6.87677e+07	34.8473
755	20623.1	0	1457.9	14.579	24.16	25.0942	27.3553	0.934193	3.19533	96.6812	75.3465	24.3499	198.919	166.45	59.107	0.531804	1.1005	53.5105	105.786	218.909	10644.2	10227.5	21164.4	1.0291e+06	10.2275	21.1644	1029.1	3.22534e+08	6.67441e+08	3.24536e+10	19681	40727.2	1.98032e+06	0.019681	0.0407272	1.98032	0.95432	1.97484	96.0243	106.937	9962.07	1.02052	95.07	0.0210462	1.96064	3873.63	8015.96	389767	0.18783
756	20596.7	16.5962	2571.04	25.7104	26.2006	27.6131	29.7242	1.41257	3.52369	27.1142	7.03999	17.7056	86.082	31.1429	56.0588	11.3823	256.17	1.00648e+06	979.813	22051.6	8.664e+07	26566.9	597913	2.34918e+09	26.5669	597.913	2.34918e+06	8.37812e+08	1.88558e+10	7.40836e+13	51123.3	1.15058e+06	4.52058e+09	0.0511233	1.15058	4520.58	2.48211	55.8622	219481	2150.6	8.84241e+06	53.3801	219478	1.09946	4520.53	10062.1	226458	8.89744e+08	0.48853
757	20590.2	25.0372	1544.85	15.4485	15.8664	17.3141	19.3814	1.44765	3.51497	195.628	218.915	195.995	792.176	903.957	804.09	2.99513	2.00821	1.01116	2372.67	1590.85	801.018	464161	311215	156702	464.161	311.215	156.702	1.46378e+10	9.81448e+09	4.94174e+09	893197	598880	301545	0.893197	0.59888	0.301545	43.3797	29.0856	14.6451	-32.951	-66.2398	-14.294	-28.7346	-0.294318	-0.591652	175800	117872	59350.3	8.53802
758	20531.8	16.675	2399.78	23.9978	20.8739	21.6415	23.6422	0.767564	2.76828	794.798	728.9	648.56	1175.28	1076.79	947.725	0.867298	0.75581	0.916814	1019.32	888.289	1077.51	810153	706011	856407	810.153	706.011	856.407	2.5549e+10	2.22648e+10	2.70076e+10	1.559e+06	1.3586e+06	1.64801e+06	1.559	1.3586	1.64801	75.9308	66.1702	80.2659	-12.8547	5.70922	-9.76065	4.33506	-0.200404	0.0890067	306843	267400	324362	14.9448
759	20515.2	0	1642.12	16.4212	16.8079	17.5835	19.6383	0.775642	2.83045	273.781	271.165	224.785	449.745	447.432	371.332	1.53831	1.21353	0.612059	691.846	545.778	275.271	189414	149423	75363.7	189.414	149.423	75.3637	5.97336e+09	4.71222e+09	2.37667e+09	364494	287540	145024	0.364494	0.28754	0.145024	17.767	14.0159	7.06912	-21.1128	-60.2122	-3.75111	-10.6979	-0.0769549	-0.21947	71740	56593.7	28543.8	3.49692
760	19114.7	6.51281	2374.15	23.7415	-13.3865	-10.9837	-6.8612	2.40277	6.52529	110.202	134.164	180.459	176.048	214.614	286.007	1.88172e-14	7.39781e-07	0.413104	3.31272e-12	0.000130237	72.7259	3.65067e-10	0.0143523	8014.52	3.65067e-13	1.43523e-05	8.01452	1.15128e-05	452.614	2.52746e+08	7.02509e-10	0.0276185	15422.6	7.02509e-16	2.76185e-08	0.0154226	3.67523e-14	1.44488e-06	0.806842	3.93141e+09	2.19535e+15	1.44488e-06	0.806842	2.76185e-08	0.0154226	1.38268e-10	0.00543589	3035.48	7.23361e-15
761	20505.7	0	4564.6	45.646	27.3294	28.5274	30.7943	1.19794	3.46484	0.910494	0.938114	8.31499	1.86397	1.98589	13.1082	242.373	10056.5	1.21698e+09	451.777	18745	2.26842e+09	411.34	17067.2	2.06538e+09	0.41134	17.0672	2.06538e+06	1.2972e+07	5.38231e+08	6.51339e+13	791.553	32842.9	3.97447e+09	0.000791553	0.0328429	3974.47	0.0386016	1.60165	193822	4049.17	5.0211e+08	1.56304	193822	0.0320513	3974.47	155.794	6464.16	7.82258e+08	0.00759759
762	20457.8	21.6376	2174.93	21.7493	-10.3519	-8.38406	-5.11283	1.96788	5.23912	171.765	199.241	220.687	296.526	343.937	376.421	2.10748e-05	0.0224388	3.29766	0.00624922	6.65369	977.842	1.0734	1142.87	167959	0.0010734	1.14287	167.959	33850.7	3.60416e+07	5.29676e+09	2.06557	2199.26	323208	2.06557e-06	0.00219926	0.323208	0.000100967	0.107502	15.7988	106372	1.56473e+07	0.107402	15.7987	0.0021972	0.323206	0.406547	432.86	63614.1	1.98725e-05
763	20427.3	33.4173	1107.88	11.0788	17.0137	18.1244	20.5736	1.11072	3.55989	1.64171	1.00419	0.978261	2.56867	1.6057	1.56635	2.05915	1.44478	0.661497	5.28928	3.71115	1.69917	8.68346	6.09264	2.78954	0.00868346	0.00609264	0.00278954	273842	192137	87970.9	16.7098	11.7242	5.36798	1.67098e-05	1.17242e-05	5.36798e-06	0.000818012	0.000573948	0.000262784	-29.8363	-67.8753	-0.000244064	-0.000555228	-4.98559e-06	-1.13418e-05	3.28884	2.30757	1.05653	0.000161002
764	20394.3	14.3347	1669.89	16.6989	15.5562	16.9921	19.107	1.43591	3.55076	249.468	289.068	242.867	652.259	756.605	633.327	2.79964	1.93022	0.965394	1826.09	1259	629.687	455551	314081	157087	455.551	314.081	157.087	1.43663e+10	9.90484e+09	4.95388e+09	876629	604394	302286	0.876629	0.604394	0.302286	42.9839	29.6354	14.822	-31.0548	-65.5172	-13.3486	-28.1619	-0.272235	-0.574343	172539	118957	59496.1	8.46013
765	20391.3	0	2670.64	26.7064	12.0607	13.2019	16.1618	1.14126	4.10112	0.240118	0.237973	0.185677	0.373005	0.373792	0.28977	5.069	4.92257	3.0883	1.89076	1.83614	1.15195	0.454005	0.44089	0.276604	0.000454005	0.00044089	0.000276604	14317.5	13903.9	8722.99	0.873654	0.848417	0.532277	8.73654e-07	8.48417e-07	5.32277e-07	4.28444e-05	4.16068e-05	2.61031e-05	-2.88866	-39.0747	-1.23763e-06	-1.67413e-05	-2.52369e-08	-3.41377e-07	0.171953	0.166986	0.104763	8.43266e-06
767	20355.3	83.2727	385.219	3.85219	26.1391	27.0941	29.063	0.954989	2.92391	131.122	96.7101	54.3906	225.462	169.054	98.2047	11.7534	77.2648	49286.9	2649.94	17420.3	1.11123e+07	347465	2.28417e+06	1.45707e+09	347.465	2284.17	1.45707e+06	1.09576e+10	7.20337e+10	4.595e+13	668636	4.3955e+06	2.80387e+09	0.668636	4.3955	2803.87	32.8482	215.939	137746	557.383	419242	183.09	137714	3.72686	2803.2	131601	865125	5.5186e+08	6.46521
769	20256.5	59.9757	1520.87	15.2087	8.94652	9.65459	11.4352	0.708068	2.48867	373.027	397.848	395.124	647.458	688.379	687.081	7.08943	7.57833	8.53937	4590.1	4906.65	5528.88	1.71223e+06	1.83031e+06	2.06242e+06	1712.23	1830.31	2062.42	5.3997e+10	5.77208e+10	6.50406e+10	3.2949e+06	3.52212e+06	3.96878e+06	3.2949	3.52212	3.96878	162.659	173.876	195.926	6.89623	20.4522	11.2173	33.2673	0.227224	0.673879	648504	693227	781138	32.0146
[truncated: 381 more rows]
[truncated: 36 more columns]

## Sheet: Temp.-sorted before deletion
BID	Area [km2]	Carbonate [%]	Depth2Bedrock [cm]	Depth2Bedrock_m	T_Hist [C]	T_SSP126 [C]	T_SSP585 [C]	T_diff_SSP126	T_diff_SSP585	Q_Hist [m3 s-1]	Q_SSP126 [m3 s-1]	Q_SSP585 [m3 s-1]	R_Hist [kg m-2 a-1]	R_SSP126 [kg m-2 a-1]	R_SSP585 [kg m-2 a-1]	TAQ_M8_Hist	TAQ_M8_SSP126	TAQ_M8_SSP585	TA_M8_Hist	TA_M8_SSP126	TA_M8_SSP585	TAF_M8_Hist_mmol_s	TAF_M8_SSP126_mmol_s	TAF_M8_SSP585_mmol_s	TAF_M8_Hist_mol_s	TAF_M8_SSP126_mol_s	TAF_M8_SSP585_mol_s	TAF_M8_Hist_mol_a	TAF_M8_SSP126_mol_a	TAF_M8_SSP585_mol_a	TAF_M8_Hist_tHCO3_a	TAF_M8_SSP126_tHCO3_a	TAF_M8_SSP585_tHCO3_a	TAF_M8_Hist_MtHCO3_a	TAF_M8_SSP126_MtHCO3_a	TAF_M8_SSP585_MtHCO3_a	TAF_M8_Hist_tHCO3_a_km2	TAF_M8_SSP126_tHCO3_a_km2	TAF_M8_SSP585_tHCO3_a_km2	Change_TAF_M8_SSP126_Percent	Change_TAF_M8_SSP585_Percent	diff_TAF_M8_SSP126_tHCO3_a_km2	diff_TAF_M8_SSP585_tHCO3_a_km2	diff_TAF_M8_SSP126_MtHCO3_a	diff_TAF_M8_SSP585_MtHCO3_a	TAF_M8_Hist_tC_a	TAF_M8_SSP126_tC_a	TAF_M8_SSP585_tC_a	TAF_M8_Hist_tC_a_km2
[truncated: 1,052 more rows]
[truncated: 36 more columns]

[truncated: 17 more sheets: 0.0-20.0°C, Runoff-sorted, Runoff-deleted, Area-sorted, Area-deleted, SoilThickness-sorted, SoilThickness-deleted, Temp.-sorted, Temp.-deleted, <2.5°C, <5.0°C, <7.5°C, <10.0°C, <12.5°C, <15.0°C, <17.5°C, <20.0°C]
